# Supplementary material for: Machine Learning on Toxicogenomic Data Reveals a Strong Association Between the Induction of Drug-Metabolizing Enzymes and Centrilobular Hepatocyte Hypertrophy in Rats
Source: Int J Mol Sci. 2025 May 20;26(10):4886. doi: 10.3390/ijms26104886 (PMC12112521; doi:10.3390/ijms26104886)
Supplement: Supplementary file 1 [file ijms-26-04886-s001.zip › Ikoma_SupplTable.xlsx]

## Sheet: Table S1
Supplementary Table S1: Administration conditions and labeling for centrilobular hepatocyte hypertrophy in the TG-GATEs dataset.
ID	Compound name	Dose level	Treatment duration (d)	Label	Fold
3017759024	azathioprine	High	13	0	3
3017759025	azathioprine	High	13	0	3
3017760010	azathioprine	High	13	0	3
3017759021	azathioprine	Middle	13	0	3
3017759022	azathioprine	Middle	13	0	3
3017759023	azathioprine	Middle	13	0	3
3017759018	azathioprine	Low	13	0	3
3017759019	azathioprine	Low	13	0	3
3017759020	azathioprine	Low	13	0	3
3017717026	aspirin	High	7	0	0
3017717027	aspirin	High	7	0	0
3017717028	aspirin	High	7	0	0
3017717023	aspirin	Middle	7	0	0
3017717024	aspirin	Middle	7	0	0
3017717025	aspirin	Middle	7	0	0
3017717020	aspirin	Low	7	0	0
3017717021	aspirin	Low	7	0	0
3017717022	aspirin	Low	7	0	0
3017759012	azathioprine	High	7	0	3
3017759013	azathioprine	High	7	0	3
3017759014	azathioprine	High	7	0	3
3017759009	azathioprine	Middle	7	0	3
3017759010	azathioprine	Middle	7	0	3
3017759011	azathioprine	Middle	7	0	3
3017759006	azathioprine	Low	7	0	3
3017759007	azathioprine	Low	7	0	3
3017759008	azathioprine	Low	7	0	3
3017751012	allopurinol	High	28	0	4
3017751013	allopurinol	High	28	0	4
3017751014	allopurinol	High	28	0	4
3017751009	allopurinol	Middle	28	0	4
3017751010	allopurinol	Middle	28	0	4
3017751011	allopurinol	Middle	28	0	4
3017751006	allopurinol	Low	28	0	4
3017751007	allopurinol	Low	28	0	4
3017751008	allopurinol	Low	28	0	4
3017906013	1% cholesterol + 0.25% sodium cholate	High	13	0	1
3017906014	1% cholesterol + 0.25% sodium cholate	High	13	0	1
3017906015	1% cholesterol + 0.25% sodium cholate	High	13	0	1
3017713001	adapin	High	28	0	0
3017713002	adapin	High	28	0	0
3017713003	adapin	High	28	0	0
3017712028	adapin	Middle	28	0	0
3017712029	adapin	Middle	28	0	0
3017712030	adapin	Middle	28	0	0
3017712025	adapin	Low	28	0	0
3017712026	adapin	Low	28	0	0
3017712027	adapin	Low	28	0	0
3017382002	ajmaline	High	7	0	3
3017382003	ajmaline	High	7	0	3
3017382004	ajmaline	High	7	0	3
3017381029	ajmaline	Middle	7	0	3
3017381030	ajmaline	Middle	7	0	3
3017382001	ajmaline	Middle	7	0	3
3017381026	ajmaline	Low	7	0	3
3017381027	ajmaline	Low	7	0	3
3017381028	ajmaline	Low	7	0	3
3017382026	ajmaline	High	28	0	3
3017382027	ajmaline	High	28	0	3
3017382028	ajmaline	High	28	0	3
3017382023	ajmaline	Middle	28	0	3
3017382024	ajmaline	Middle	28	0	3
3017382025	ajmaline	Middle	28	0	3
3017382020	ajmaline	Low	28	0	3
3017382021	ajmaline	Low	28	0	3
3017382022	ajmaline	Low	28	0	3
3017882001	amphotericin B	High	13	0	0
3017882002	amphotericin B	High	13	0	0
3017882003	amphotericin B	High	13	0	0
3017881028	amphotericin B	Middle	13	0	0
3017881029	amphotericin B	Middle	13	0	0
3017881030	amphotericin B	Middle	13	0	0
3017881025	amphotericin B	Low	13	0	0
3017881026	amphotericin B	Low	13	0	0
3017881027	amphotericin B	Low	13	0	0
3017716007	amiodarone	High	28	0	1
3017716008	amiodarone	High	28	0	1
3017716009	amiodarone	High	28	0	1
3017716004	amiodarone	Middle	28	0	1
3017716005	amiodarone	Middle	28	0	1
3017716006	amiodarone	Middle	28	0	1
3017716001	amiodarone	Low	28	0	1
3017716002	amiodarone	Low	28	0	1
3017716003	amiodarone	Low	28	0	1
3017728004	allyl alcohol	High	7	0	2
3017728005	allyl alcohol	High	7	0	2
3017728006	allyl alcohol	High	7	0	2
3017728001	allyl alcohol	Middle	7	0	2
3017728002	allyl alcohol	Middle	7	0	2
3017728003	allyl alcohol	Middle	7	0	2
3017727028	allyl alcohol	Low	7	0	2
3017727029	allyl alcohol	Low	7	0	2
3017727030	allyl alcohol	Low	7	0	2
3017643021	acetaminophen	High	7	0	1
3017643022	acetaminophen	High	7	0	1
3017655025	acetaminophen	High	7	0	1
3017643018	acetaminophen	Middle	7	0	1
3017643019	acetaminophen	Middle	7	0	1
3017643020	acetaminophen	Middle	7	0	1
3017643015	acetaminophen	Low	7	0	1
3017643016	acetaminophen	Low	7	0	1
3017643017	acetaminophen	Low	7	0	1
3017272010	acetazolamide	High	7	0	0
3017272011	acetazolamide	High	7	0	0
3017272012	acetazolamide	High	7	0	0
3017272007	acetazolamide	Middle	7	0	0
3017272008	acetazolamide	Middle	7	0	0
3017272009	acetazolamide	Middle	7	0	0
3017272004	acetazolamide	Low	7	0	0
3017272005	acetazolamide	Low	7	0	0
3017272006	acetazolamide	Low	7	0	0
3017192022	amitriptyline	High	28	0	4
3017192023	amitriptyline	High	28	0	4
3017192024	amitriptyline	High	28	0	4
3017192019	amitriptyline	Middle	28	0	4
3017192020	amitriptyline	Middle	28	0	4
3017192021	amitriptyline	Middle	28	0	4
3017192016	amitriptyline	Low	28	0	4
3017192017	amitriptyline	Low	28	0	4
3017192018	amitriptyline	Low	28	0	4
3017644003	acetaminophen	High	13	0	1
3017644004	acetaminophen	High	13	0	1
3017644005	acetaminophen	High	13	0	1
3017643030	acetaminophen	Middle	13	0	1
3017644001	acetaminophen	Middle	13	0	1
3017644002	acetaminophen	Middle	13	0	1
3017643027	acetaminophen	Low	13	0	1
3017643028	acetaminophen	Low	13	0	1
3017643029	acetaminophen	Low	13	0	1
3017726016	allyl alcohol	High	28	0	2
3017726017	allyl alcohol	High	28	0	2
3017726018	allyl alcohol	High	28	0	2
3017726013	allyl alcohol	Middle	28	0	2
3017726014	allyl alcohol	Middle	28	0	2
3017726015	allyl alcohol	Middle	28	0	2
3017726010	allyl alcohol	Low	28	0	2
3017726011	allyl alcohol	Low	28	0	2
3017726012	allyl alcohol	Low	28	0	2
3017716020	aspirin	High	13	0	0
3017716021	aspirin	High	13	0	0
3017716022	aspirin	High	13	0	0
3017716017	aspirin	Middle	13	0	0
3017716018	aspirin	Middle	13	0	0
3017716019	aspirin	Middle	13	0	0
3017716014	aspirin	Low	13	0	0
3017716015	aspirin	Low	13	0	0
3017716016	aspirin	Low	13	0	0
3017906007	1% cholesterol + 0.25% sodium cholate	High	7	0	1
3017906008	1% cholesterol + 0.25% sodium cholate	High	7	0	1
3017906009	1% cholesterol + 0.25% sodium cholate	High	7	0	1
3017866029	2,4-dinitrophenol	High	28	0	3
3017866030	2,4-dinitrophenol	High	28	0	3
3017867001	2,4-dinitrophenol	High	28	0	3
3017866026	2,4-dinitrophenol	Middle	28	0	3
3017866027	2,4-dinitrophenol	Middle	28	0	3
3017866028	2,4-dinitrophenol	Middle	28	0	3
3017866023	2,4-dinitrophenol	Low	28	0	3
3017866024	2,4-dinitrophenol	Low	28	0	3
3017866025	2,4-dinitrophenol	Low	28	0	3
3017711025	adapin	High	3	0	0
3017711026	adapin	High	3	0	0
3017711027	adapin	High	3	0	0
3017711022	adapin	Middle	3	0	0
3017711023	adapin	Middle	3	0	0
3017711024	adapin	Middle	3	0	0
3017711019	adapin	Low	3	0	0
3017711020	adapin	Low	3	0	0
3017711021	adapin	Low	3	0	0
3017192010	amitriptyline	High	13	0	4
3017192011	amitriptyline	High	13	0	4
3017192012	amitriptyline	High	13	0	4
3017192007	amitriptyline	Middle	13	0	4
3017192008	amitriptyline	Middle	13	0	4
3017192009	amitriptyline	Middle	13	0	4
3017211010	amitriptyline	Low	13	0	4
3017211011	amitriptyline	Low	13	0	4
3017211012	amitriptyline	Low	13	0	4
3017758030	azathioprine	High	3	0	3
3017759001	azathioprine	High	3	0	3
3017759002	azathioprine	High	3	0	3
3017758027	azathioprine	Middle	3	0	3
3017758028	azathioprine	Middle	3	0	3
3017758029	azathioprine	Middle	3	0	3
3017758024	azathioprine	Low	3	0	3
3017758025	azathioprine	Low	3	0	3
3017758026	azathioprine	Low	3	0	3
3017717002	aspirin	High	28	0	0
3017717003	aspirin	High	28	0	0
3017717004	aspirin	High	28	0	0
3017716029	aspirin	Middle	28	0	0
3017716030	aspirin	Middle	28	0	0
3017717001	aspirin	Middle	28	0	0
3017716026	aspirin	Low	28	0	0
3017716027	aspirin	Low	28	0	0
3017716028	aspirin	Low	28	0	0
3017881007	amphotericin B	High	3	0	0
3017881008	amphotericin B	High	3	0	0
3017881009	amphotericin B	High	3	0	0
3017881004	amphotericin B	Middle	3	0	0
3017881005	amphotericin B	Middle	3	0	0
3017881006	amphotericin B	Middle	3	0	0
3017881001	amphotericin B	Low	3	0	0
3017881002	amphotericin B	Low	3	0	0
3017881003	amphotericin B	Low	3	0	0
3017921011	acetamide	High	7	0	2
3017921012	acetamide	High	7	0	2
3017921013	acetamide	High	7	0	2
3017921008	acetamide	Middle	7	0	2
3017921009	acetamide	Middle	7	0	2
3017921010	acetamide	Middle	7	0	2
3017921005	acetamide	Low	7	0	2
3017921006	acetamide	Low	7	0	2
3017921007	acetamide	Low	7	0	2
3017396009	acarbose	High	7	0	3
3017396010	acarbose	High	7	0	3
3017396011	acarbose	High	7	0	3
3017396006	acarbose	Middle	7	0	3
3017396007	acarbose	Middle	7	0	3
3017396008	acarbose	Middle	7	0	3
3017396003	acarbose	Low	7	0	3
3017396004	acarbose	Low	7	0	3
3017396005	acarbose	Low	7	0	3
3017750030	allopurinol	High	13	0	4
3017751001	allopurinol	High	13	0	4
3017751002	allopurinol	High	13	0	4
3017750027	allopurinol	Middle	13	0	4
3017750028	allopurinol	Middle	13	0	4
3017750029	allopurinol	Middle	13	0	4
3017750024	allopurinol	Low	13	0	4
3017750025	allopurinol	Low	13	0	4
3017750026	allopurinol	Low	13	0	4
3017922005	acetamide	High	28	0	2
3017922006	acetamide	High	28	0	2
3017922007	acetamide	High	28	0	2
3017922002	acetamide	Middle	28	0	2
3017922003	acetamide	Middle	28	0	2
3017922004	acetamide	Middle	28	0	2
3017921029	acetamide	Low	28	0	2
3017921030	acetamide	Low	28	0	2
3017922001	acetamide	Low	28	0	2
3017707028	WY-14643	High	13	0	1
3017707029	WY-14643	High	13	0	1
3017707030	WY-14643	High	13	0	1
3017707025	WY-14643	Middle	13	0	1
3017707026	WY-14643	Middle	13	0	1
3017707027	WY-14643	Middle	13	0	1
3017707022	WY-14643	Low	13	0	1
3017707023	WY-14643	Low	13	0	1
3017707024	WY-14643	Low	13	0	1
3017566002	acetamidofluorene	High	28	0	0
3017566003	acetamidofluorene	High	28	0	0
3017566004	acetamidofluorene	High	28	0	0
3017596002	acetamidofluorene	Middle	28	0	0
3017565030	acetamidofluorene	Middle	28	0	0
3017566001	acetamidofluorene	Middle	28	0	0
3017565028	acetamidofluorene	Low	28	0	0
3017596001	acetamidofluorene	Low	28	0	0
3017565029	acetamidofluorene	Low	28	0	0
3017760006	azathioprine	High	28	0	3
3017760007	azathioprine	High	28	0	3
3017760003	azathioprine	Middle	28	0	3
3017760004	azathioprine	Middle	28	0	3
3017760005	azathioprine	Middle	28	0	3
3017759030	azathioprine	Low	28	0	3
3017760001	azathioprine	Low	28	0	3
3017760002	azathioprine	Low	28	0	3
3017727022	allyl alcohol	High	3	0	2
3017727023	allyl alcohol	High	3	0	2
3017727024	allyl alcohol	High	3	0	2
3017727019	allyl alcohol	Middle	3	0	2
3017727020	allyl alcohol	Middle	3	0	2
3017727021	allyl alcohol	Middle	3	0	2
3017727016	allyl alcohol	Low	3	0	2
3017727017	allyl alcohol	Low	3	0	2
3017727018	allyl alcohol	Low	3	0	2
3017921023	acetamide	High	13	0	2
3017921024	acetamide	High	13	1	2
3017921025	acetamide	High	13	0	2
3017921020	acetamide	Middle	13	0	2
3017921021	acetamide	Middle	13	0	2
3017921022	acetamide	Middle	13	0	2
3017921017	acetamide	Low	13	0	2
3017921018	acetamide	Low	13	0	2
3017921019	acetamide	Low	13	0	2
3017309028	acetazolamide	High	28	0	0
3017309029	acetazolamide	High	28	0	0
3017309030	acetazolamide	High	28	0	0
3017310030	acetazolamide	Middle	28	0	0
3017309026	acetazolamide	Middle	28	0	0
3017309027	acetazolamide	Middle	28	0	0
3017310027	acetazolamide	Low	28	0	0
3017310028	acetazolamide	Low	28	0	0
3017310029	acetazolamide	Low	28	0	0
3017395027	acarbose	High	3	0	3
3017395028	acarbose	High	3	0	3
3017395029	acarbose	High	3	0	3
3017395024	acarbose	Middle	3	0	3
3017395025	acarbose	Middle	3	0	3
3017395026	acarbose	Middle	3	0	3
3017395021	acarbose	Low	3	0	3
3017395022	acarbose	Low	3	0	3
3017395023	acarbose	Low	3	0	3
3017882013	amphotericin B	High	28	0	0
3017882014	amphotericin B	High	28	0	0
3017882015	amphotericin B	High	28	0	0
3017882010	amphotericin B	Middle	28	0	0
3017882011	amphotericin B	Middle	28	0	0
3017882012	amphotericin B	Middle	28	0	0
3017882007	amphotericin B	Low	28	0	0
3017882008	amphotericin B	Low	28	0	0
3017882009	amphotericin B	Low	28	0	0
3017708010	WY-14643	High	28	0	1
3017708011	WY-14643	High	28	0	1
3017708012	WY-14643	High	28	0	1
3017708007	WY-14643	Middle	28	0	1
3017708008	WY-14643	Middle	28	0	1
3017708009	WY-14643	Middle	28	0	1
3017708004	WY-14643	Low	28	0	1
3017708005	WY-14643	Low	28	0	1
3017708006	WY-14643	Low	28	0	1
3017717014	aspirin	High	3	0	0
3017717015	aspirin	High	3	0	0
3017717016	aspirin	High	3	0	0
3017717011	aspirin	Middle	3	0	0
3017717012	aspirin	Middle	3	0	0
3017717013	aspirin	Middle	3	0	0
3017717008	aspirin	Low	3	0	0
3017717009	aspirin	Low	3	0	0
3017717010	aspirin	Low	3	0	0
3017726004	allyl alcohol	High	13	0	2
3017726005	allyl alcohol	High	13	0	2
3017726006	allyl alcohol	High	13	0	2
3017726001	allyl alcohol	Middle	13	0	2
3017726002	allyl alcohol	Middle	13	0	2
3017726003	allyl alcohol	Middle	13	0	2
3017725028	allyl alcohol	Low	13	0	2
3017725029	allyl alcohol	Low	13	0	2
3017725030	allyl alcohol	Low	13	0	2
3017643009	acetaminophen	High	3	0	1
3017643010	acetaminophen	High	3	0	1
3017643011	acetaminophen	High	3	0	1
3017643006	acetaminophen	Middle	3	0	1
3017643007	acetaminophen	Middle	3	0	1
3017643008	acetaminophen	Middle	3	0	1
3017643003	acetaminophen	Low	3	0	1
3017643004	acetaminophen	Low	3	0	1
3017643005	acetaminophen	Low	3	0	1
3017866017	2,4-dinitrophenol	High	13	0	3
3017866018	2,4-dinitrophenol	High	13	0	3
3017866019	2,4-dinitrophenol	High	13	0	3
3017866014	2,4-dinitrophenol	Middle	13	0	3
3017866015	2,4-dinitrophenol	Middle	13	0	3
3017866016	2,4-dinitrophenol	Middle	13	0	3
3017866011	2,4-dinitrophenol	Low	13	0	3
3017866012	2,4-dinitrophenol	Low	13	0	3
3017866013	2,4-dinitrophenol	Low	13	0	3
3017715025	amiodarone	High	13	0	1
3017715026	amiodarone	High	13	0	1
3017715027	amiodarone	High	13	0	1
3017715022	amiodarone	Middle	13	0	1
3017715023	amiodarone	Middle	13	0	1
3017715024	amiodarone	Middle	13	0	1
3017715019	amiodarone	Low	13	0	1
3017715020	amiodarone	Low	13	0	1
3017715021	amiodarone	Low	13	0	1
3017906019	1% cholesterol + 0.25% sodium cholate	High	28	0	1
3017906020	1% cholesterol + 0.25% sodium cholate	High	28	0	1
3017906021	1% cholesterol + 0.25% sodium cholate	High	28	0	1
3017564010	acetamidofluorene	High	3	0	0
3017564011	acetamidofluorene	High	3	0	0
3017564012	acetamidofluorene	High	3	0	0
3017564007	acetamidofluorene	Middle	3	0	0
3017564008	acetamidofluorene	Middle	3	0	0
3017564009	acetamidofluorene	Middle	3	0	0
3017564004	acetamidofluorene	Low	3	0	0
3017564005	acetamidofluorene	Low	3	0	0
3017564006	acetamidofluorene	Low	3	0	0
3017715001	amiodarone	High	3	0	1
3017715002	amiodarone	High	3	0	1
3017715003	amiodarone	High	3	0	1
3017714028	amiodarone	Middle	3	0	1
3017714029	amiodarone	Middle	3	0	1
3017714030	amiodarone	Middle	3	0	1
3017714025	amiodarone	Low	3	0	1
3017714026	amiodarone	Low	3	0	1
3017714027	amiodarone	Low	3	0	1
3017748030	allopurinol	High	7	0	4
3017749001	allopurinol	High	7	0	4
3017749002	allopurinol	High	7	0	4
3017748027	allopurinol	Middle	7	0	4
3017748028	allopurinol	Middle	7	0	4
3017748029	allopurinol	Middle	7	0	4
3017748024	allopurinol	Low	7	0	4
3017748025	allopurinol	Low	7	0	4
3017748026	allopurinol	Low	7	0	4
3017396021	acarbose	High	13	0	3
3017396022	acarbose	High	13	0	3
3017396023	acarbose	High	13	0	3
3017396018	acarbose	Middle	13	0	3
3017396019	acarbose	Middle	13	0	3
3017396020	acarbose	Middle	13	0	3
3017396015	acarbose	Low	13	0	3
3017396016	acarbose	Low	13	0	3
3017396017	acarbose	Low	13	0	3
3017564022	acetamidofluorene	High	7	0	0
3017564023	acetamidofluorene	High	7	0	0
3017564024	acetamidofluorene	High	7	0	0
3017564019	acetamidofluorene	Middle	7	0	0
3017564020	acetamidofluorene	Middle	7	0	0
3017564021	acetamidofluorene	Middle	7	0	0
3017564016	acetamidofluorene	Low	7	0	0
3017564017	acetamidofluorene	Low	7	0	0
3017564018	acetamidofluorene	Low	7	0	0
3017311010	acetazolamide	High	13	0	0
3017311011	acetazolamide	High	13	0	0
3017311012	acetazolamide	High	13	0	0
3017311007	acetazolamide	Middle	13	0	0
3017311008	acetazolamide	Middle	13	0	0
3017311009	acetazolamide	Middle	13	0	0
3017311004	acetazolamide	Low	13	0	0
3017311005	acetazolamide	Low	13	0	0
3017311006	acetazolamide	Low	13	0	0
3017192029	amitriptyline	High	3	0	4
3017192030	amitriptyline	High	3	0	4
3017193001	amitriptyline	High	3	0	4
3017211007	amitriptyline	Middle	3	0	4
3017192027	amitriptyline	Middle	3	0	4
3017192028	amitriptyline	Middle	3	0	4
3017191005	amitriptyline	Low	3	0	4
3017191006	amitriptyline	Low	3	0	4
3017192025	amitriptyline	Low	3	0	4
3017381020	ajmaline	High	3	0	3
3017381021	ajmaline	High	3	0	3
3017381022	ajmaline	High	3	0	3
3017381017	ajmaline	Middle	3	0	3
3017381018	ajmaline	Middle	3	0	3
3017381019	ajmaline	Middle	3	0	3
3017381014	ajmaline	Low	3	0	3
3017381015	ajmaline	Low	3	0	3
3017381016	ajmaline	Low	3	0	3
3017565022	acetamidofluorene	High	13	0	0
3017565023	acetamidofluorene	High	13	0	0
3017565024	acetamidofluorene	High	13	0	0
3017565019	acetamidofluorene	Middle	13	0	0
3017565020	acetamidofluorene	Middle	13	0	0
3017565021	acetamidofluorene	Middle	13	0	0
3017563028	acetamidofluorene	Low	13	0	0
3017563029	acetamidofluorene	Low	13	0	0
3017563030	acetamidofluorene	Low	13	0	0
3017864013	2,4-dinitrophenol	High	7	0	3
3017864014	2,4-dinitrophenol	High	7	0	3
3017864015	2,4-dinitrophenol	High	7	0	3
3017864010	2,4-dinitrophenol	Middle	7	0	3
3017864011	2,4-dinitrophenol	Middle	7	0	3
3017864012	2,4-dinitrophenol	Middle	7	0	3
3017864007	2,4-dinitrophenol	Low	7	0	3
3017864008	2,4-dinitrophenol	Low	7	0	3
3017864009	2,4-dinitrophenol	Low	7	0	3
3017644015	acetaminophen	High	28	0	1
3017644016	acetaminophen	High	28	0	1
3017644017	acetaminophen	High	28	0	1
3017644012	acetaminophen	Middle	28	0	1
3017644013	acetaminophen	Middle	28	0	1
3017644014	acetaminophen	Middle	28	0	1
3017644009	acetaminophen	Low	28	0	1
3017644010	acetaminophen	Low	28	0	1
3017644011	acetaminophen	Low	28	0	1
3017709013	WY-14643	High	3	0	1
3017709014	WY-14643	High	3	0	1
3017709015	WY-14643	High	3	0	1
3017709010	WY-14643	Middle	3	0	1
3017709011	WY-14643	Middle	3	0	1
3017709012	WY-14643	Middle	3	0	1
3017709007	WY-14643	Low	3	0	1
3017709008	WY-14643	Low	3	0	1
3017709009	WY-14643	Low	3	0	1
3017920029	acetamide	High	3	0	2
3017920030	acetamide	High	3	0	2
3017921001	acetamide	High	3	0	2
3017920026	acetamide	Middle	3	0	2
3017920027	acetamide	Middle	3	0	2
3017920028	acetamide	Middle	3	0	2
3017920023	acetamide	Low	3	0	2
3017920024	acetamide	Low	3	0	2
3017920025	acetamide	Low	3	0	2
3017193011	amitriptyline	High	7	0	4
3017211008	amitriptyline	High	7	0	4
3017193012	amitriptyline	High	7	0	4
3017193008	amitriptyline	Middle	7	0	4
3017193009	amitriptyline	Middle	7	0	4
3017193010	amitriptyline	Middle	7	0	4
3017193005	amitriptyline	Low	7	0	4
3017193006	amitriptyline	Low	7	0	4
3017193007	amitriptyline	Low	7	0	4
3017397003	acarbose	High	28	0	3
3017397004	acarbose	High	28	0	3
3017397005	acarbose	High	28	0	3
3017396030	acarbose	Middle	28	0	3
3017397001	acarbose	Middle	28	0	3
3017397002	acarbose	Middle	28	0	3
3017396027	acarbose	Low	28	0	3
3017396028	acarbose	Low	28	0	3
3017396029	acarbose	Low	28	0	3
3017382014	ajmaline	High	13	0	3
3017382015	ajmaline	High	13	0	3
3017382016	ajmaline	High	13	0	3
3017382011	ajmaline	Middle	13	0	3
3017382012	ajmaline	Middle	13	0	3
3017382013	ajmaline	Middle	13	0	3
3017382008	ajmaline	Low	13	0	3
3017382009	ajmaline	Low	13	0	3
3017382010	ajmaline	Low	13	0	3
3017748018	allopurinol	High	3	0	4
3017748019	allopurinol	High	3	0	4
3017748020	allopurinol	High	3	0	4
3017748015	allopurinol	Middle	3	0	4
3017748016	allopurinol	Middle	3	0	4
3017748017	allopurinol	Middle	3	0	4
3017748012	allopurinol	Low	3	0	4
3017748013	allopurinol	Low	3	0	4
3017748014	allopurinol	Low	3	0	4
3017715013	amiodarone	High	7	0	1
3017715014	amiodarone	High	7	0	1
3017715015	amiodarone	High	7	0	1
3017715010	amiodarone	Middle	7	0	1
3017715011	amiodarone	Middle	7	0	1
3017715012	amiodarone	Middle	7	0	1
3017715007	amiodarone	Low	7	0	1
3017715008	amiodarone	Low	7	0	1
3017715009	amiodarone	Low	7	0	1
3017864001	2,4-dinitrophenol	High	3	0	3
3017864002	2,4-dinitrophenol	High	3	0	3
3017864003	2,4-dinitrophenol	High	3	0	3
3017863028	2,4-dinitrophenol	Middle	3	0	3
3017867003	2,4-dinitrophenol	Middle	3	0	3
3017863030	2,4-dinitrophenol	Middle	3	0	3
3017863025	2,4-dinitrophenol	Low	3	0	3
3017863026	2,4-dinitrophenol	Low	3	0	3
3017863027	2,4-dinitrophenol	Low	3	0	3
3017881019	amphotericin B	High	7	0	0
3017881020	amphotericin B	High	7	0	0
3017881021	amphotericin B	High	7	0	0
3017881016	amphotericin B	Middle	7	0	0
3017881017	amphotericin B	Middle	7	0	0
3017881018	amphotericin B	Middle	7	0	0
3017881013	amphotericin B	Low	7	0	0
3017881014	amphotericin B	Low	7	0	0
3017881015	amphotericin B	Low	7	0	0
3017709025	WY-14643	High	7	0	1
3017709026	WY-14643	High	7	0	1
3017709027	WY-14643	High	7	0	1
3017709022	WY-14643	Middle	7	0	1
3017709023	WY-14643	Middle	7	0	1
3017709024	WY-14643	Middle	7	0	1
3017709019	WY-14643	Low	7	0	1
3017709020	WY-14643	Low	7	0	1
3017709021	WY-14643	Low	7	0	1
3017712019	adapin	High	13	0	0
3017712020	adapin	High	13	0	0
3017712021	adapin	High	13	0	0
3017712016	adapin	Middle	13	0	0
3017712017	adapin	Middle	13	0	0
3017712018	adapin	Middle	13	0	0
3017712013	adapin	Low	13	0	0
3017712014	adapin	Low	13	0	0
3017712015	adapin	Low	13	0	0
3017906001	1% cholesterol + 0.25% sodium cholate	High	3	0	1
3017906002	1% cholesterol + 0.25% sodium cholate	High	3	0	1
3017906003	1% cholesterol + 0.25% sodium cholate	High	3	0	1
3017712007	adapin	High	7	0	0
3017712008	adapin	High	7	0	0
3017712009	adapin	High	7	0	0
3017712004	adapin	Middle	7	0	0
3017712005	adapin	Middle	7	0	0
3017712006	adapin	Middle	7	0	0
3017712001	adapin	Low	7	0	0
3017712002	adapin	Low	7	0	0
3017712003	adapin	Low	7	0	0
3017271028	acetazolamide	High	3	0	0
3017271029	acetazolamide	High	3	0	0
3017271030	acetazolamide	High	3	0	0
3017271025	acetazolamide	Middle	3	0	0
3017271026	acetazolamide	Middle	3	0	0
3017271027	acetazolamide	Middle	3	0	0
3017270029	acetazolamide	Low	3	0	0
3017270030	acetazolamide	Low	3	0	0
3017271024	acetazolamide	Low	3	0	0
3017252023	caffeine	High	28	1	3
3017252024	caffeine	High	28	1	3
3017252025	caffeine	High	28	0	3
3017252020	caffeine	Middle	28	0	3
3017252021	caffeine	Middle	28	0	3
3017252022	caffeine	Middle	28	0	3
3017252017	caffeine	Low	28	0	3
3017252018	caffeine	Low	28	0	3
3017252019	caffeine	Low	28	0	3
3017313023	captopril	High	28	0	1
3017313024	captopril	High	28	0	1
3017313025	captopril	High	28	0	1
3017313020	captopril	Middle	28	0	1
3017313021	captopril	Middle	28	0	1
3017313022	captopril	Middle	28	0	1
3017313017	captopril	Low	28	0	1
3017313018	captopril	Low	28	0	1
3017313019	captopril	Low	28	0	1
3017482021	bromoethylamine	High	13	1	0
3017482022	bromoethylamine	High	13	0	0
3017504025	bromoethylamine	High	13	0	0
3017482018	bromoethylamine	Middle	13	0	0
3017482019	bromoethylamine	Middle	13	0	0
3017482020	bromoethylamine	Middle	13	0	0
3017482015	bromoethylamine	Low	13	0	0
3017482016	bromoethylamine	Low	13	0	0
3017482017	bromoethylamine	Low	13	0	0
3017508028	carboplatin	High	28	0	1
3017508029	carboplatin	High	28	0	1
3017508030	carboplatin	High	28	0	1
3017508025	carboplatin	Middle	28	0	1
3017508026	carboplatin	Middle	28	0	1
3017508027	carboplatin	Middle	28	0	1
3017508022	carboplatin	Low	28	0	1
3017508023	carboplatin	Low	28	0	1
3017508024	carboplatin	Low	28	0	1
3017749012	bromobenzene	High	13	1	4
3017749013	bromobenzene	High	13	1	4
3017749014	bromobenzene	High	13	1	4
3017749009	bromobenzene	Middle	13	0	4
3017749010	bromobenzene	Middle	13	0	4
3017749011	bromobenzene	Middle	13	0	4
3017749006	bromobenzene	Low	13	0	4
3017749007	bromobenzene	Low	13	0	4
3017749008	bromobenzene	Low	13	0	4
3017726028	benzbromarone	High	3	1	2
3017726029	benzbromarone	High	3	1	2
3017726030	benzbromarone	High	3	1	2
3017726025	benzbromarone	Middle	3	1	2
3017726026	benzbromarone	Middle	3	1	2
3017726027	benzbromarone	Middle	3	1	2
3017726022	benzbromarone	Low	3	0	2
3017726023	benzbromarone	Low	3	0	2
3017726024	benzbromarone	Low	3	0	2
3017457010	bendazac	High	7	1	1
3017457011	bendazac	High	7	1	1
3017457012	bendazac	High	7	1	1
3017457007	bendazac	Middle	7	1	1
3017457008	bendazac	Middle	7	1	1
3017457009	bendazac	Middle	7	1	1
3017457004	bendazac	Low	7	0	1
3017457005	bendazac	Low	7	0	1
3017457006	bendazac	Low	7	0	1
3017455004	benziodarone	High	7	1	4
3017455005	benziodarone	High	7	1	4
3017455006	benziodarone	High	7	1	4
3017455001	benziodarone	Middle	7	1	4
3017455002	benziodarone	Middle	7	1	4
3017455003	benziodarone	Middle	7	0	4
3017454022	benziodarone	Low	7	0	4
3017454023	benziodarone	Low	7	0	4
3017454024	benziodarone	Low	7	0	4
3017457022	bendazac	High	13	1	1
3017457023	bendazac	High	13	1	1
3017457024	bendazac	High	13	1	1
3017457019	bendazac	Middle	13	0	1
3017457020	bendazac	Middle	13	0	1
3017457021	bendazac	Middle	13	1	1
3017457016	bendazac	Low	13	0	1
3017457017	bendazac	Low	13	0	1
3017457018	bendazac	Low	13	0	1
3017574027	bucetin	High	3	0	2
3017546005	bucetin	High	3	0	2
3017574028	bucetin	High	3	0	2
3017546001	bucetin	Middle	3	0	2
3017546002	bucetin	Middle	3	0	2
3017546003	bucetin	Middle	3	0	2
3017545028	bucetin	Low	3	0	2
3017545029	bucetin	Low	3	0	2
3017545030	bucetin	Low	3	0	2
3017546016	bucetin	High	7	0	2
3017546017	bucetin	High	7	0	2
3017574030	bucetin	High	7	0	2
3017546013	bucetin	Middle	7	0	2
3017546014	bucetin	Middle	7	0	2
3017546015	bucetin	Middle	7	0	2
3017546010	bucetin	Low	7	0	2
3017546011	bucetin	Low	7	0	2
3017546012	bucetin	Low	7	0	2
3017252011	caffeine	High	13	0	3
3017252012	caffeine	High	13	0	3
3017252013	caffeine	High	13	0	3
3017252008	caffeine	Middle	13	0	3
3017252009	caffeine	Middle	13	0	3
3017252010	caffeine	Middle	13	0	3
3017252005	caffeine	Low	13	0	3
3017252006	caffeine	Low	13	0	3
3017252007	caffeine	Low	13	0	3
3017874003	butylated hydroxyanisole	High	7	0	1
3017874004	butylated hydroxyanisole	High	7	0	1
3017874005	butylated hydroxyanisole	High	7	0	1
3017873030	butylated hydroxyanisole	Middle	7	0	1
3017874001	butylated hydroxyanisole	Middle	7	0	1
3017874002	butylated hydroxyanisole	Middle	7	0	1
3017873027	butylated hydroxyanisole	Low	7	0	1
3017873028	butylated hydroxyanisole	Low	7	0	1
3017873029	butylated hydroxyanisole	Low	7	0	1
3017481015	bromoethylamine	High	7	0	0
3017481016	bromoethylamine	High	7	0	0
3017481017	bromoethylamine	High	7	0	0
3017481012	bromoethylamine	Middle	7	0	0
3017502008	bromoethylamine	Middle	7	0	0
3017481014	bromoethylamine	Middle	7	0	0
3017481009	bromoethylamine	Low	7	0	0
3017481010	bromoethylamine	Low	7	0	0
3017481011	bromoethylamine	Low	7	0	0
3017874015	butylated hydroxyanisole	High	13	0	1
3017874016	butylated hydroxyanisole	High	13	0	1
3017874017	butylated hydroxyanisole	High	13	0	1
3017874012	butylated hydroxyanisole	Middle	13	0	1
3017874013	butylated hydroxyanisole	Middle	13	0	1
3017874014	butylated hydroxyanisole	Middle	13	0	1
3017874009	butylated hydroxyanisole	Low	13	0	1
3017874010	butylated hydroxyanisole	Low	13	0	1
3017874011	butylated hydroxyanisole	Low	13	0	1
3017727010	benzbromarone	High	7	1	2
3017727011	benzbromarone	High	7	1	2
3017727012	benzbromarone	High	7	1	2
3017727007	benzbromarone	Middle	7	1	2
3017737022	benzbromarone	Middle	7	1	2
3017727009	benzbromarone	Middle	7	1	2
3017727004	benzbromarone	Low	7	1	2
3017727005	benzbromarone	Low	7	1	2
3017727006	benzbromarone	Low	7	1	2
3017730028	carbamazepine	High	3	0	1
3017730029	carbamazepine	High	3	0	1
3017730030	carbamazepine	High	3	0	1
3017730025	carbamazepine	Middle	3	0	1
3017730026	carbamazepine	Middle	3	0	1
3017730027	carbamazepine	Middle	3	0	1
3017730022	carbamazepine	Low	3	0	1
3017730023	carbamazepine	Low	3	0	1
3017730024	carbamazepine	Low	3	0	1
3017752006	bromobenzene	High	7	1	4
3017752007	bromobenzene	High	7	0	4
3017752008	bromobenzene	High	7	1	4
3017752003	bromobenzene	Middle	7	0	4
3017752004	bromobenzene	Middle	7	0	4
3017752005	bromobenzene	Middle	7	0	4
3017751030	bromobenzene	Low	7	0	4
3017752001	bromobenzene	Low	7	0	4
3017752002	bromobenzene	Low	7	0	4
3017483003	bromoethylamine	High	28	0	0
3017483004	bromoethylamine	High	28	0	0
3017483005	bromoethylamine	High	28	1	0
3017482030	bromoethylamine	Middle	28	0	0
3017483001	bromoethylamine	Middle	28	0	0
3017483002	bromoethylamine	Middle	28	0	0
3017482027	bromoethylamine	Low	28	0	0
3017482028	bromoethylamine	Low	28	0	0
3017482029	bromoethylamine	Low	28	0	0
3017555028	bucetin	High	28	0	2
3017555029	bucetin	High	28	0	2
3017555030	bucetin	High	28	0	2
3017555025	bucetin	Middle	28	0	2
3017596020	bucetin	Middle	28	0	2
3017555027	bucetin	Middle	28	0	2
3017555022	bucetin	Low	28	0	2
3017555023	bucetin	Low	28	0	2
3017555024	bucetin	Low	28	0	2
3017456028	bendazac	High	3	1	1
3017456029	bendazac	High	3	1	1
3017456030	bendazac	High	3	1	1
3017456025	bendazac	Middle	3	1	1
3017456026	bendazac	Middle	3	1	1
3017456027	bendazac	Middle	3	1	1
3017456022	bendazac	Low	3	0	1
3017456023	bendazac	Low	3	0	1
3017456024	bendazac	Low	3	0	1
3017313011	captopril	High	13	0	1
3017313012	captopril	High	13	0	1
3017313013	captopril	High	13	0	1
3017313008	captopril	Middle	13	0	1
3017313009	captopril	Middle	13	0	1
3017313010	captopril	Middle	13	0	1
3017313005	captopril	Low	13	0	1
3017313006	captopril	Low	13	0	1
3017313007	captopril	Low	13	0	1
3017671002	carbon tetrachloride	High	7	0	4
3017671003	carbon tetrachloride	High	7	0	4
3017671004	carbon tetrachloride	High	7	0	4
3017670029	carbon tetrachloride	Middle	7	0	4
3017670030	carbon tetrachloride	Middle	7	0	4
3017671001	carbon tetrachloride	Middle	7	0	4
3017670026	carbon tetrachloride	Low	7	0	4
3017670027	carbon tetrachloride	Low	7	0	4
3017670028	carbon tetrachloride	Low	7	0	4
3017509010	carboplatin	High	3	0	1
3017509011	carboplatin	High	3	0	1
3017509012	carboplatin	High	3	0	1
3017509007	carboplatin	Middle	3	0	1
3017509008	carboplatin	Middle	3	0	1
3017509009	carboplatin	Middle	3	0	1
3017509004	carboplatin	Low	3	0	1
3017509005	carboplatin	Low	3	0	1
3017509006	carboplatin	Low	3	0	1
3017731022	carbamazepine	High	13	1	1
3017731023	carbamazepine	High	13	1	1
3017731024	carbamazepine	High	13	1	1
3017731019	carbamazepine	Middle	13	1	1
3017731020	carbamazepine	Middle	13	1	1
3017731021	carbamazepine	Middle	13	1	1
3017731016	carbamazepine	Low	13	1	1
3017731017	carbamazepine	Low	13	1	1
3017731018	carbamazepine	Low	13	1	1
3017729022	benzbromarone	High	28	1	2
3017729023	benzbromarone	High	28	1	2
3017729024	benzbromarone	High	28	1	2
3017729019	benzbromarone	Middle	28	1	2
3017729020	benzbromarone	Middle	28	1	2
3017729021	benzbromarone	Middle	28	1	2
3017729016	benzbromarone	Low	28	0	2
3017729017	benzbromarone	Low	28	0	2
3017729018	benzbromarone	Low	28	1	2
3017636028	cephalothin	High	28	0	2
3017636029	cephalothin	High	28	0	2
3017636030	cephalothin	High	28	0	2
3017636025	cephalothin	Middle	28	0	2
3017636026	cephalothin	Middle	28	0	2
3017636027	cephalothin	Middle	28	0	2
3017654030	cephalothin	Low	28	0	2
3017636023	cephalothin	Low	28	0	2
3017636024	cephalothin	Low	28	0	2
3017641025	cephalothin	High	7	0	2
3017630016	cephalothin	High	7	0	2
3017630017	cephalothin	High	7	0	2
3017630012	cephalothin	Middle	7	0	2
3017630013	cephalothin	Middle	7	0	2
3017630014	cephalothin	Middle	7	0	2
3017630009	cephalothin	Low	7	0	2
3017630010	cephalothin	Low	7	0	2
3017641024	cephalothin	Low	7	0	2
3017456004	benziodarone	High	13	1	4
3017456005	benziodarone	High	13	1	4
3017456006	benziodarone	High	13	1	4
3017456001	benziodarone	Middle	13	1	4
3017456002	benziodarone	Middle	13	0	4
3017456003	benziodarone	Middle	13	1	4
3017454028	benziodarone	Low	13	0	4
3017454029	benziodarone	Low	13	0	4
3017454030	benziodarone	Low	13	0	4
3017630003	cephalothin	High	3	0	2
3017630004	cephalothin	High	3	0	2
3017630005	cephalothin	High	3	0	2
3017629030	cephalothin	Middle	3	0	2
3017630001	cephalothin	Middle	3	0	2
3017630002	cephalothin	Middle	3	0	2
3017629027	cephalothin	Low	3	0	2
3017629028	cephalothin	Low	3	0	2
3017629029	cephalothin	Low	3	0	2
3017508016	carboplatin	High	13	0	1
3017508017	carboplatin	High	13	0	1
3017508018	carboplatin	High	13	0	1
3017508013	carboplatin	Middle	13	0	1
3017508014	carboplatin	Middle	13	0	1
3017508015	carboplatin	Middle	13	0	1
3017508010	carboplatin	Low	13	0	1
3017508011	carboplatin	Low	13	0	1
3017508012	carboplatin	Low	13	0	1
3017731010	carbamazepine	High	7	1	1
3017731011	carbamazepine	High	7	1	1
3017731012	carbamazepine	High	7	0	1
3017731007	carbamazepine	Middle	7	0	1
3017731008	carbamazepine	Middle	7	0	1
3017731009	carbamazepine	Middle	7	0	1
3017731004	carbamazepine	Low	7	0	1
3017731005	carbamazepine	Low	7	0	1
3017731006	carbamazepine	Low	7	0	1
3017670020	carbon tetrachloride	High	3	0	4
3017670021	carbon tetrachloride	High	3	0	4
3017670022	carbon tetrachloride	High	3	0	4
3017670017	carbon tetrachloride	Middle	3	0	4
3017670018	carbon tetrachloride	Middle	3	0	4
3017670019	carbon tetrachloride	Middle	3	0	4
3017670014	carbon tetrachloride	Low	3	0	4
3017670015	carbon tetrachloride	Low	3	0	4
3017670016	carbon tetrachloride	Low	3	0	4
3017596019	bucetin	High	13	0	2
3017555017	bucetin	High	13	0	2
3017555018	bucetin	High	13	0	2
3017554025	bucetin	Middle	13	0	2
3017554026	bucetin	Middle	13	0	2
3017554027	bucetin	Middle	13	0	2
3017554022	bucetin	Low	13	0	2
3017554023	bucetin	Low	13	0	2
3017596018	bucetin	Low	13	0	2
3017751024	bromobenzene	High	3	1	4
3017751025	bromobenzene	High	3	1	4
3017751026	bromobenzene	High	3	1	4
3017751021	bromobenzene	Middle	3	0	4
3017751022	bromobenzene	Middle	3	0	4
3017751023	bromobenzene	Middle	3	1	4
3017751018	bromobenzene	Low	3	0	4
3017751019	bromobenzene	Low	3	0	4
3017751020	bromobenzene	Low	3	0	4
3017729010	benzbromarone	High	13	1	2
3017729011	benzbromarone	High	13	1	2
3017729012	benzbromarone	High	13	1	2
3017729007	benzbromarone	Middle	13	1	2
3017729008	benzbromarone	Middle	13	1	2
3017729009	benzbromarone	Middle	13	1	2
3017729004	benzbromarone	Low	13	1	2
3017729005	benzbromarone	Low	13	1	2
3017729006	benzbromarone	Low	13	1	2
3017248011	caffeine	High	3	0	3
3017248012	caffeine	High	3	0	3
3017248013	caffeine	High	3	0	3
3017248008	caffeine	Middle	3	0	3
3017248009	caffeine	Middle	3	0	3
3017248010	caffeine	Middle	3	0	3
3017248005	caffeine	Low	3	0	3
3017248006	caffeine	Low	3	0	3
3017248007	caffeine	Low	3	0	3
3017481003	bromoethylamine	High	3	0	0
3017502007	bromoethylamine	High	3	0	0
3017481005	bromoethylamine	High	3	0	0
3017480030	bromoethylamine	Middle	3	0	0
3017481001	bromoethylamine	Middle	3	0	0
3017481002	bromoethylamine	Middle	3	0	0
3017480027	bromoethylamine	Low	3	0	0
3017480028	bromoethylamine	Low	3	0	0
3017480029	bromoethylamine	Low	3	0	0
3017672020	carbon tetrachloride	High	28	0	4
3017672021	carbon tetrachloride	High	28	0	4
3017672022	carbon tetrachloride	High	28	0	4
3017672017	carbon tetrachloride	Middle	28	0	4
3017672018	carbon tetrachloride	Middle	28	0	4
3017672019	carbon tetrachloride	Middle	28	0	4
3017672014	carbon tetrachloride	Low	28	0	4
3017672015	carbon tetrachloride	Low	28	0	4
3017672016	carbon tetrachloride	Low	28	0	4
3017454016	benziodarone	High	3	1	4
3017454017	benziodarone	High	3	0	4
3017454018	benziodarone	High	3	1	4
3017454013	benziodarone	Middle	3	0	4
3017454014	benziodarone	Middle	3	0	4
3017454015	benziodarone	Middle	3	0	4
3017454010	benziodarone	Low	3	0	4
3017454011	benziodarone	Low	3	0	4
3017454012	benziodarone	Low	3	0	4
3017672008	carbon tetrachloride	High	13	0	4
3017672009	carbon tetrachloride	High	13	0	4
3017672010	carbon tetrachloride	High	13	0	4
3017672005	carbon tetrachloride	Middle	13	0	4
3017672006	carbon tetrachloride	Middle	13	0	4
3017672007	carbon tetrachloride	Middle	13	0	4
3017672002	carbon tetrachloride	Low	13	0	4
3017672003	carbon tetrachloride	Low	13	0	4
3017672004	carbon tetrachloride	Low	13	0	4
3017456016	benziodarone	High	28	1	4
3017456017	benziodarone	High	28	1	4
3017456018	benziodarone	High	28	1	4
3017456013	benziodarone	Middle	28	1	4
3017456014	benziodarone	Middle	28	1	4
3017456015	benziodarone	Middle	28	1	4
3017456010	benziodarone	Low	28	0	4
3017456011	benziodarone	Low	28	0	4
3017456012	benziodarone	Low	28	0	4
3017732004	carbamazepine	High	28	1	1
3017732005	carbamazepine	High	28	1	1
3017732006	carbamazepine	High	28	1	1
3017732001	carbamazepine	Middle	28	1	1
3017732002	carbamazepine	Middle	28	1	1
3017732003	carbamazepine	Middle	28	1	1
3017731028	carbamazepine	Low	28	1	1
3017731029	carbamazepine	Low	28	1	1
3017731030	carbamazepine	Low	28	1	1
3017248023	caffeine	High	7	0	3
3017248024	caffeine	High	7	0	3
3017248025	caffeine	High	7	0	3
3017248020	caffeine	Middle	7	0	3
3017248021	caffeine	Middle	7	0	3
3017248022	caffeine	Middle	7	0	3
3017248017	caffeine	Low	7	0	3
3017248018	caffeine	Low	7	0	3
3017248019	caffeine	Low	7	0	3
3017308005	captopril	High	7	0	1
3017308006	captopril	High	7	0	1
3017308007	captopril	High	7	0	1
3017308002	captopril	Middle	7	0	1
3017308003	captopril	Middle	7	0	1
3017308004	captopril	Middle	7	0	1
3017307029	captopril	Low	7	0	1
3017307030	captopril	Low	7	0	1
3017308001	captopril	Low	7	0	1
3017636016	cephalothin	High	13	0	2
3017636017	cephalothin	High	13	0	2
3017636018	cephalothin	High	13	0	2
3017636013	cephalothin	Middle	13	0	2
3017636014	cephalothin	Middle	13	0	2
3017636015	cephalothin	Middle	13	0	2
3017636010	cephalothin	Low	13	0	2
3017636011	cephalothin	Low	13	0	2
3017636012	cephalothin	Low	13	0	2
3017874027	butylated hydroxyanisole	High	28	0	1
3017874028	butylated hydroxyanisole	High	28	0	1
3017874029	butylated hydroxyanisole	High	28	0	1
3017874024	butylated hydroxyanisole	Middle	28	0	1
3017874025	butylated hydroxyanisole	Middle	28	0	1
3017874026	butylated hydroxyanisole	Middle	28	0	1
3017874021	butylated hydroxyanisole	Low	28	0	1
3017874022	butylated hydroxyanisole	Low	28	0	1
3017874023	butylated hydroxyanisole	Low	28	0	1
3017749024	bromobenzene	High	28	1	4
3017749025	bromobenzene	High	28	1	4
3017749026	bromobenzene	High	28	1	4
3017749021	bromobenzene	Middle	28	0	4
3017749022	bromobenzene	Middle	28	0	4
3017749023	bromobenzene	Middle	28	1	4
3017749018	bromobenzene	Low	28	0	4
3017749019	bromobenzene	Low	28	0	4
3017749020	bromobenzene	Low	28	0	4
3017458004	bendazac	High	28	1	1
3017458005	bendazac	High	28	1	1
3017458006	bendazac	High	28	1	1
3017458001	bendazac	Middle	28	1	1
3017458002	bendazac	Middle	28	1	1
3017458003	bendazac	Middle	28	1	1
3017457028	bendazac	Low	28	0	1
3017457029	bendazac	Low	28	0	1
3017457030	bendazac	Low	28	1	1
3017873021	butylated hydroxyanisole	High	3	0	1
3017873022	butylated hydroxyanisole	High	3	0	1
3017873023	butylated hydroxyanisole	High	3	0	1
3017873018	butylated hydroxyanisole	Middle	3	0	1
3017873019	butylated hydroxyanisole	Middle	3	0	1
3017873020	butylated hydroxyanisole	Middle	3	0	1
3017873015	butylated hydroxyanisole	Low	3	0	1
3017873016	butylated hydroxyanisole	Low	3	0	1
3017873017	butylated hydroxyanisole	Low	3	0	1
3017509022	carboplatin	High	7	0	1
3017509023	carboplatin	High	7	0	1
3017509024	carboplatin	High	7	0	1
3017509019	carboplatin	Middle	7	0	1
3017509020	carboplatin	Middle	7	0	1
3017509021	carboplatin	Middle	7	0	1
3017509016	carboplatin	Low	7	0	1
3017509017	carboplatin	Low	7	0	1
3017509018	carboplatin	Low	7	0	1
3017307023	captopril	High	3	0	1
3017307024	captopril	High	3	0	1
3017307025	captopril	High	3	0	1
3017307020	captopril	Middle	3	0	1
3017307021	captopril	Middle	3	0	1
3017307022	captopril	Middle	3	0	1
3017307017	captopril	Low	3	0	1
3017307018	captopril	Low	3	0	1
3017307019	captopril	Low	3	0	1
3017606008	cyclosporine A	High	3	0	2
3017606009	cyclosporine A	High	3	0	2
3017606010	cyclosporine A	High	3	0	2
3017606005	cyclosporine A	Middle	3	0	2
3017606006	cyclosporine A	Middle	3	0	2
3017606007	cyclosporine A	Middle	3	0	2
3017616013	cyclosporine A	Low	3	0	2
3017606003	cyclosporine A	Low	3	0	2
3017616014	cyclosporine A	Low	3	0	2
3017739008	chlorpromazine	High	7	0	2
3017739009	chlorpromazine	High	7	0	2
3017739010	chlorpromazine	High	7	0	2
3017739005	chlorpromazine	Middle	7	0	2
3017739006	chlorpromazine	Middle	7	0	2
3017739007	chlorpromazine	Middle	7	0	2
3017739002	chlorpromazine	Low	7	0	2
3017739003	chlorpromazine	Low	7	0	2
3017739004	chlorpromazine	Low	7	0	2
3017295022	chlorpheniramine	High	28	1	0
3017295023	chlorpheniramine	High	28	1	0
3017295024	chlorpheniramine	High	28	1	0
3017295019	chlorpheniramine	Middle	28	0	0
3017295020	chlorpheniramine	Middle	28	1	0
3017295021	chlorpheniramine	Middle	28	1	0
3017295016	chlorpheniramine	Low	28	0	0
3017295017	chlorpheniramine	Low	28	0	0
3017295018	chlorpheniramine	Low	28	0	0
3017109021	ciprofloxacin	High	3	0	2
3017109022	ciprofloxacin	High	3	0	2
3017109023	ciprofloxacin	High	3	0	2
3017109018	ciprofloxacin	Middle	3	0	2
3017109019	ciprofloxacin	Middle	3	0	2
3017109020	ciprofloxacin	Middle	3	0	2
3017109015	ciprofloxacin	Low	3	0	2
3017109016	ciprofloxacin	Low	3	0	2
3017109017	ciprofloxacin	Low	3	0	2
3017524022	clomipramine	High	28	0	0
3017557023	clomipramine	High	28	0	0
3017524024	clomipramine	High	28	0	0
3017524019	clomipramine	Middle	28	0	0
3017557022	clomipramine	Middle	28	0	0
3017524021	clomipramine	Middle	28	0	0
3017557021	clomipramine	Low	28	0	0
3017524017	clomipramine	Low	28	0	0
3017524018	clomipramine	Low	28	0	0
3017292014	chlorpheniramine	High	7	0	0
3017292015	chlorpheniramine	High	7	0	0
3017292016	chlorpheniramine	High	7	0	0
3017292011	chlorpheniramine	Middle	7	0	0
3017292012	chlorpheniramine	Middle	7	0	0
3017292013	chlorpheniramine	Middle	7	0	0
3017292008	chlorpheniramine	Low	7	0	0
3017292009	chlorpheniramine	Low	7	0	0
3017292010	chlorpheniramine	Low	7	0	0
3017740002	chlorpromazine	High	28	0	2
3017741001	chlorpromazine	High	28	0	2
3017741002	chlorpromazine	High	28	0	2
3017739029	chlorpromazine	Middle	28	0	2
3017739030	chlorpromazine	Middle	28	0	2
3017740001	chlorpromazine	Middle	28	0	2
3017739026	chlorpromazine	Low	28	0	2
3017739027	chlorpromazine	Low	28	0	2
3017739028	chlorpromazine	Low	28	0	2
3017473009	cisplatin	High	7	0	3
3017473010	cisplatin	High	7	0	3
3017473011	cisplatin	High	7	0	3
3017473006	cisplatin	Middle	7	0	3
3017473007	cisplatin	Middle	7	0	3
3017473008	cisplatin	Middle	7	0	3
3017473003	cisplatin	Low	7	0	3
3017473004	cisplatin	Low	7	0	3
3017473005	cisplatin	Low	7	0	3
3017754006	cimetidine	High	3	0	2
3017754007	cimetidine	High	3	0	2
3017754008	cimetidine	High	3	0	2
3017754003	cimetidine	Middle	3	0	2
3017754004	cimetidine	Middle	3	0	2
3017754005	cimetidine	Middle	3	0	2
3017753030	cimetidine	Low	3	0	2
3017754001	cimetidine	Low	3	0	2
3017754002	cimetidine	Low	3	0	2
3017112015	ciprofloxacin	High	28	0	2
3017112016	ciprofloxacin	High	28	0	2
3017112017	ciprofloxacin	High	28	0	2
3017112012	ciprofloxacin	Middle	28	0	2
3017112013	ciprofloxacin	Middle	28	0	2
3017112014	ciprofloxacin	Middle	28	0	2
3017112009	ciprofloxacin	Low	28	0	2
3017112010	ciprofloxacin	Low	28	0	2
3017112011	ciprofloxacin	Low	28	0	2
3017372014	colchicine	High	7	0	4
3017372015	colchicine	High	7	0	4
3017372016	colchicine	High	7	0	4
3017372011	colchicine	Middle	7	0	4
3017372012	colchicine	Middle	7	0	4
3017372013	colchicine	Middle	7	0	4
3017372008	colchicine	Low	7	0	4
3017372009	colchicine	Low	7	0	4
3017372010	colchicine	Low	7	0	4
3017566014	cyclosporine A	High	13	0	2
3017566015	cyclosporine A	High	13	0	2
3017566016	cyclosporine A	High	13	0	2
3017566011	cyclosporine A	Middle	13	0	2
3017566012	cyclosporine A	Middle	13	0	2
3017566013	cyclosporine A	Middle	13	0	2
3017566008	cyclosporine A	Low	13	0	2
3017566009	cyclosporine A	Low	13	0	2
3017566010	cyclosporine A	Low	13	0	2
3017351008	colchicine	High	13	0	4
3017351009	colchicine	High	13	0	4
3017351010	colchicine	High	13	0	4
3017450027	colchicine	Middle	13	0	4
3017351006	colchicine	Middle	13	0	4
3017450028	colchicine	Middle	13	0	4
3017351002	colchicine	Low	13	0	4
3017450025	colchicine	Low	13	0	4
3017450026	colchicine	Low	13	0	4
3017754018	cimetidine	High	7	0	2
3017754019	cimetidine	High	7	0	2
3017754020	cimetidine	High	7	0	2
3017754015	cimetidine	Middle	7	0	2
3017754016	cimetidine	Middle	7	0	2
3017754017	cimetidine	Middle	7	0	2
3017754012	cimetidine	Low	7	0	2
3017754013	cimetidine	Low	7	0	2
3017754014	cimetidine	Low	7	0	2
3017418010	chlorpropamide	High	3	1	1
3017418011	chlorpropamide	High	3	1	1
3017418012	chlorpropamide	High	3	1	1
3017418007	chlorpropamide	Middle	3	0	1
3017418008	chlorpropamide	Middle	3	0	1
3017418009	chlorpropamide	Middle	3	0	1
3017418004	chlorpropamide	Low	3	0	1
3017418005	chlorpropamide	Low	3	0	1
3017418006	chlorpropamide	Low	3	0	1
3017419004	chlorpropamide	High	13	1	1
3017419005	chlorpropamide	High	13	1	1
3017419006	chlorpropamide	High	13	1	1
3017419001	chlorpropamide	Middle	13	1	1
3017419002	chlorpropamide	Middle	13	0	1
3017419003	chlorpropamide	Middle	13	1	1
3017418028	chlorpropamide	Low	13	0	1
3017418029	chlorpropamide	Low	13	0	1
3017418030	chlorpropamide	Low	13	0	1
3017163015	chloramphenicol	High	13	0	3
3017163016	chloramphenicol	High	13	0	3
3017163017	chloramphenicol	High	13	0	3
3017163012	chloramphenicol	Middle	13	0	3
3017163013	chloramphenicol	Middle	13	0	3
3017163014	chloramphenicol	Middle	13	0	3
3017163009	chloramphenicol	Low	13	0	3
3017163010	chloramphenicol	Low	13	0	3
3017163011	chloramphenicol	Low	13	0	3
3017419016	chlorpropamide	High	28	1	1
3017419017	chlorpropamide	High	28	1	1
3017419018	chlorpropamide	High	28	1	1
3017419013	chlorpropamide	Middle	28	1	1
3017419014	chlorpropamide	Middle	28	1	1
3017419015	chlorpropamide	Middle	28	1	1
3017419010	chlorpropamide	Low	28	0	1
3017419011	chlorpropamide	Low	28	0	1
3017419012	chlorpropamide	Low	28	1	1
3017606020	cyclosporine A	High	7	0	2
3017606021	cyclosporine A	High	7	0	2
3017606022	cyclosporine A	High	7	0	2
3017606017	cyclosporine A	Middle	7	0	2
3017606018	cyclosporine A	Middle	7	0	2
3017606019	cyclosporine A	Middle	7	0	2
3017606014	cyclosporine A	Low	7	0	2
3017606015	cyclosporine A	Low	7	0	2
3017606016	cyclosporine A	Low	7	0	2
3017094010	chlormezanone	High	3	1	2
3017094011	chlormezanone	High	3	0	2
3017094012	chlormezanone	High	3	1	2
3017094007	chlormezanone	Middle	3	0	2
3017094008	chlormezanone	Middle	3	0	2
3017094009	chlormezanone	Middle	3	0	2
3017094004	chlormezanone	Low	3	0	2
3017094005	chlormezanone	Low	3	0	2
3017094006	chlormezanone	Low	3	0	2
3017110003	ciprofloxacin	High	7	0	2
3017110004	ciprofloxacin	High	7	0	2
3017110005	ciprofloxacin	High	7	0	2
3017109030	ciprofloxacin	Middle	7	0	2
3017110001	ciprofloxacin	Middle	7	0	2
3017110002	ciprofloxacin	Middle	7	0	2
3017109027	ciprofloxacin	Low	7	0	2
3017109028	ciprofloxacin	Low	7	0	2
3017109029	ciprofloxacin	Low	7	0	2
3017555013	clomipramine	High	7	0	0
3017555014	clomipramine	High	7	0	0
3017525009	clomipramine	High	7	0	0
3017525004	clomipramine	Middle	7	0	0
3017555012	clomipramine	Middle	7	0	0
3017525006	clomipramine	Middle	7	0	0
3017555011	clomipramine	Low	7	0	0
3017525002	clomipramine	Low	7	0	0
3017525003	clomipramine	Low	7	0	0
3017734004	coumarin	High	3	0	1
3017734005	coumarin	High	3	0	1
3017734006	coumarin	High	3	0	1
3017734001	coumarin	Middle	3	0	1
3017734002	coumarin	Middle	3	0	1
3017734003	coumarin	Middle	3	0	1
3017733028	coumarin	Low	3	0	1
3017733029	coumarin	Low	3	0	1
3017733030	coumarin	Low	3	0	1
3017452028	chlormadinone	High	3	0	1
3017452029	chlormadinone	High	3	0	1
3017452030	chlormadinone	High	3	0	1
3017452025	chlormadinone	Middle	3	0	1
3017452026	chlormadinone	Middle	3	0	1
3017452027	chlormadinone	Middle	3	0	1
3017452022	chlormadinone	Low	3	0	1
3017452023	chlormadinone	Low	3	0	1
3017452024	chlormadinone	Low	3	0	1
3017135010	chloramphenicol	High	3	0	3
3017135011	chloramphenicol	High	3	0	3
3017135012	chloramphenicol	High	3	0	3
3017135007	chloramphenicol	Middle	3	0	3
3017135008	chloramphenicol	Middle	3	0	3
3017135009	chloramphenicol	Middle	3	0	3
3017135004	chloramphenicol	Low	3	0	3
3017135005	chloramphenicol	Low	3	0	3
3017135006	chloramphenicol	Low	3	0	3
3017739020	chlorpromazine	High	13	0	2
3017739021	chlorpromazine	High	13	0	2
3017739022	chlorpromazine	High	13	0	2
3017739017	chlorpromazine	Middle	13	0	2
3017739018	chlorpromazine	Middle	13	0	2
3017739019	chlorpromazine	Middle	13	0	2
3017739014	chlorpromazine	Low	13	0	2
3017739015	chlorpromazine	Low	13	0	2
3017739016	chlorpromazine	Low	13	0	2
3017756030	cimetidine	High	28	0	2
3017757001	cimetidine	High	28	0	2
3017757002	cimetidine	High	28	0	2
3017756027	cimetidine	Middle	28	0	2
3017756028	cimetidine	Middle	28	0	2
3017756029	cimetidine	Middle	28	0	2
3017756024	cimetidine	Low	28	0	2
3017756025	cimetidine	Low	28	0	2
3017756026	cimetidine	Low	28	0	2
3017679022	clofibrate	High	7	0	4
3017679023	clofibrate	High	7	0	4
3017679024	clofibrate	High	7	0	4
3017679019	clofibrate	Middle	7	0	4
3017679020	clofibrate	Middle	7	0	4
3017679021	clofibrate	Middle	7	0	4
3017679016	clofibrate	Low	7	0	4
3017679017	clofibrate	Low	7	0	4
3017679018	clofibrate	Low	7	0	4
3017472017	cisplatin	High	28	0	3
3017472014	cisplatin	Middle	28	0	3
3017472015	cisplatin	Middle	28	0	3
3017472016	cisplatin	Middle	28	0	3
3017472011	cisplatin	Low	28	0	3
3017472012	cisplatin	Low	28	0	3
3017472013	cisplatin	Low	28	0	3
3017746018	cyclophosphamide	High	7	0	3
3017746019	cyclophosphamide	High	7	0	3
3017746020	cyclophosphamide	High	7	0	3
3017746015	cyclophosphamide	Middle	7	0	3
3017746016	cyclophosphamide	Middle	7	0	3
3017746017	cyclophosphamide	Middle	7	0	3
3017746012	cyclophosphamide	Low	7	0	3
3017746013	cyclophosphamide	Low	7	0	3
3017746014	cyclophosphamide	Low	7	0	3
3017453010	chlormadinone	High	7	0	1
3017453011	chlormadinone	High	7	0	1
3017453012	chlormadinone	High	7	0	1
3017453007	chlormadinone	Middle	7	0	1
3017453008	chlormadinone	Middle	7	0	1
3017453009	chlormadinone	Middle	7	0	1
3017453004	chlormadinone	Low	7	0	1
3017453005	chlormadinone	Low	7	0	1
3017453006	chlormadinone	Low	7	0	1
3017736028	coumarin	High	28	1	1
3017736029	coumarin	High	28	1	1
3017736030	coumarin	High	28	1	1
3017736025	coumarin	Middle	28	0	1
3017736026	coumarin	Middle	28	0	1
3017736027	coumarin	Middle	28	0	1
3017736022	coumarin	Low	28	0	1
3017736023	coumarin	Low	28	0	1
3017736024	coumarin	Low	28	0	1
3017435023	chlormadinone	High	13	0	1
3017435024	chlormadinone	High	13	0	1
3017435025	chlormadinone	High	13	0	1
3017435020	chlormadinone	Middle	13	0	1
3017435021	chlormadinone	Middle	13	0	1
3017435022	chlormadinone	Middle	13	0	1
3017435017	chlormadinone	Low	13	0	1
3017435018	chlormadinone	Low	13	0	1
3017435019	chlormadinone	Low	13	0	1
3017163027	chloramphenicol	High	28	0	3
3017163028	chloramphenicol	High	28	0	3
3017163029	chloramphenicol	High	28	0	3
3017163024	chloramphenicol	Middle	28	0	3
3017163025	chloramphenicol	Middle	28	0	3
3017163026	chloramphenicol	Middle	28	0	3
3017163021	chloramphenicol	Low	28	0	3
3017163022	chloramphenicol	Low	28	0	3
3017163023	chloramphenicol	Low	28	0	3
3017736016	coumarin	High	13	1	1
3017736017	coumarin	High	13	1	1
3017736018	coumarin	High	13	1	1
3017736013	coumarin	Middle	13	0	1
3017736014	coumarin	Middle	13	0	1
3017736015	coumarin	Middle	13	0	1
3017736010	coumarin	Low	13	0	1
3017736011	coumarin	Low	13	0	1
3017736012	coumarin	Low	13	0	1
3017436005	chlormadinone	High	28	0	1
3017436006	chlormadinone	High	28	0	1
3017436007	chlormadinone	High	28	0	1
3017436002	chlormadinone	Middle	28	0	1
3017436003	chlormadinone	Middle	28	0	1
3017436004	chlormadinone	Middle	28	0	1
3017435029	chlormadinone	Low	28	0	1
3017435030	chlormadinone	Low	28	0	1
3017436001	chlormadinone	Low	28	0	1
3017738026	chlorpromazine	High	3	0	2
3017738027	chlorpromazine	High	3	0	2
3017738028	chlorpromazine	High	3	0	2
3017738023	chlorpromazine	Middle	3	0	2
3017738024	chlorpromazine	Middle	3	0	2
3017738025	chlorpromazine	Middle	3	0	2
3017738020	chlorpromazine	Low	3	0	2
3017738021	chlorpromazine	Low	3	0	2
3017738022	chlorpromazine	Low	3	0	2
3017687002	clofibrate	High	28	0	4
3017687003	clofibrate	High	28	0	4
3017687004	clofibrate	High	28	0	4
3017686029	clofibrate	Middle	28	0	4
3017686030	clofibrate	Middle	28	0	4
3017687001	clofibrate	Middle	28	0	4
3017686026	clofibrate	Low	28	0	4
3017686027	clofibrate	Low	28	0	4
3017686028	clofibrate	Low	28	0	4
3017746030	cyclophosphamide	High	13	0	3
3017747001	cyclophosphamide	High	13	0	3
3017747002	cyclophosphamide	High	13	0	3
3017746027	cyclophosphamide	Middle	13	0	3
3017746028	cyclophosphamide	Middle	13	0	3
3017746029	cyclophosphamide	Middle	13	0	3
3017746024	cyclophosphamide	Low	13	0	3
3017746025	cyclophosphamide	Low	13	0	3
3017746026	cyclophosphamide	Low	13	0	3
3017686020	clofibrate	High	13	0	4
3017686021	clofibrate	High	13	0	4
3017686022	clofibrate	High	13	0	4
3017686017	clofibrate	Middle	13	0	4
3017686018	clofibrate	Middle	13	0	4
3017686019	clofibrate	Middle	13	0	4
3017686014	clofibrate	Low	13	0	4
3017686015	clofibrate	Low	13	0	4
3017686016	clofibrate	Low	13	0	4
3017679010	clofibrate	High	3	0	4
3017679011	clofibrate	High	3	0	4
3017679012	clofibrate	High	3	0	4
3017679007	clofibrate	Middle	3	0	4
3017679008	clofibrate	Middle	3	0	4
3017679009	clofibrate	Middle	3	0	4
3017679004	clofibrate	Low	3	0	4
3017679005	clofibrate	Low	3	0	4
3017679006	clofibrate	Low	3	0	4
3017112003	ciprofloxacin	High	13	0	2
3017112004	ciprofloxacin	High	13	0	2
3017112005	ciprofloxacin	High	13	0	2
3017111030	ciprofloxacin	Middle	13	0	2
3017112001	ciprofloxacin	Middle	13	0	2
3017112002	ciprofloxacin	Middle	13	0	2
3017111027	ciprofloxacin	Low	13	0	2
3017111028	ciprofloxacin	Low	13	0	2
3017111029	ciprofloxacin	Low	13	0	2
3017734016	coumarin	High	7	1	1
3017734017	coumarin	High	7	1	1
3017734018	coumarin	High	7	1	1
3017734013	coumarin	Middle	7	0	1
3017734014	coumarin	Middle	7	0	1
3017734015	coumarin	Middle	7	0	1
3017734010	coumarin	Low	7	0	1
3017734011	coumarin	Low	7	0	1
3017734012	coumarin	Low	7	0	1
3017555008	clomipramine	High	3	0	0
3017555009	clomipramine	High	3	0	0
3017524027	clomipramine	High	3	0	0
3017523028	clomipramine	Middle	3	0	0
3017555006	clomipramine	Middle	3	0	0
3017555007	clomipramine	Middle	3	0	0
3017523025	clomipramine	Low	3	0	0
3017523026	clomipramine	Low	3	0	0
3017555005	clomipramine	Low	3	0	0
3017097024	chlormezanone	High	28	1	2
3017097025	chlormezanone	High	28	1	2
3017097026	chlormezanone	High	28	1	2
3017097021	chlormezanone	Middle	28	1	2
3017097022	chlormezanone	Middle	28	1	2
3017097023	chlormezanone	Middle	28	1	2
3017097018	chlormezanone	Low	28	0	2
3017097019	chlormezanone	Low	28	1	2
3017097020	chlormezanone	Low	28	0	2
3017094022	chlormezanone	High	7	0	2
3017094023	chlormezanone	High	7	1	2
3017094024	chlormezanone	High	7	1	2
3017094019	chlormezanone	Middle	7	0	2
3017094020	chlormezanone	Middle	7	0	2
3017094021	chlormezanone	Middle	7	0	2
3017094016	chlormezanone	Low	7	0	2
3017094017	chlormezanone	Low	7	0	2
3017094018	chlormezanone	Low	7	0	2
3017472005	cisplatin	High	13	0	3
3017472006	cisplatin	High	13	0	3
3017472007	cisplatin	High	13	0	3
3017472002	cisplatin	Middle	13	0	3
3017472003	cisplatin	Middle	13	0	3
3017472004	cisplatin	Middle	13	0	3
3017471029	cisplatin	Low	13	0	3
3017471030	cisplatin	Low	13	0	3
3017472001	cisplatin	Low	13	0	3
3017557019	clomipramine	High	13	0	0
3017524011	clomipramine	High	13	0	0
3017524012	clomipramine	High	13	0	0
3017524007	clomipramine	Middle	13	0	0
3017524008	clomipramine	Middle	13	0	0
3017524009	clomipramine	Middle	13	0	0
3017524004	clomipramine	Low	13	0	0
3017524005	clomipramine	Low	13	0	0
3017524006	clomipramine	Low	13	0	0
3017746006	cyclophosphamide	High	3	0	3
3017746007	cyclophosphamide	High	3	0	3
3017746008	cyclophosphamide	High	3	0	3
3017746003	cyclophosphamide	Middle	3	0	3
3017746004	cyclophosphamide	Middle	3	0	3
3017746005	cyclophosphamide	Middle	3	0	3
3017745030	cyclophosphamide	Low	3	0	3
3017746001	cyclophosphamide	Low	3	0	3
3017746002	cyclophosphamide	Low	3	0	3
3017756018	cimetidine	High	13	0	2
3017756019	cimetidine	High	13	0	2
3017756020	cimetidine	High	13	0	2
3017756015	cimetidine	Middle	13	0	2
3017756016	cimetidine	Middle	13	0	2
3017756017	cimetidine	Middle	13	0	2
3017756012	cimetidine	Low	13	0	2
3017756013	cimetidine	Low	13	0	2
3017756014	cimetidine	Low	13	0	2
3017418022	chlorpropamide	High	7	1	1
3017418023	chlorpropamide	High	7	1	1
3017418024	chlorpropamide	High	7	1	1
3017418019	chlorpropamide	Middle	7	1	1
3017418020	chlorpropamide	Middle	7	0	1
3017418021	chlorpropamide	Middle	7	1	1
3017418016	chlorpropamide	Low	7	0	1
3017418017	chlorpropamide	Low	7	0	1
3017418018	chlorpropamide	Low	7	0	1
3017566026	cyclosporine A	High	28	0	2
3017566027	cyclosporine A	High	28	0	2
3017566028	cyclosporine A	High	28	0	2
3017566023	cyclosporine A	Middle	28	0	2
3017566024	cyclosporine A	Middle	28	0	2
3017566025	cyclosporine A	Middle	28	0	2
3017577025	cyclosporine A	Low	28	0	2
3017566021	cyclosporine A	Low	28	0	2
3017566022	cyclosporine A	Low	28	0	2
3017097012	chlormezanone	High	13	1	2
3017097013	chlormezanone	High	13	1	2
3017097014	chlormezanone	High	13	1	2
3017097009	chlormezanone	Middle	13	0	2
3017097010	chlormezanone	Middle	13	0	2
3017097011	chlormezanone	Middle	13	0	2
3017097006	chlormezanone	Low	13	0	2
3017097007	chlormezanone	Low	13	0	2
3017097008	chlormezanone	Low	13	0	2
3017135022	chloramphenicol	High	7	0	3
3017135023	chloramphenicol	High	7	0	3
3017135024	chloramphenicol	High	7	0	3
3017135019	chloramphenicol	Middle	7	0	3
3017135020	chloramphenicol	Middle	7	0	3
3017135021	chloramphenicol	Middle	7	0	3
3017135016	chloramphenicol	Low	7	0	3
3017135017	chloramphenicol	Low	7	0	3
3017135018	chloramphenicol	Low	7	0	3
3017292002	chlorpheniramine	High	3	0	0
3017292003	chlorpheniramine	High	3	0	0
3017292004	chlorpheniramine	High	3	0	0
3017291029	chlorpheniramine	Middle	3	0	0
3017291030	chlorpheniramine	Middle	3	0	0
3017292001	chlorpheniramine	Middle	3	0	0
3017291026	chlorpheniramine	Low	3	0	0
3017291027	chlorpheniramine	Low	3	0	0
3017291028	chlorpheniramine	Low	3	0	0
3017295010	chlorpheniramine	High	13	0	0
3017295011	chlorpheniramine	High	13	1	0
3017295012	chlorpheniramine	High	13	1	0
3017295007	chlorpheniramine	Middle	13	0	0
3017295008	chlorpheniramine	Middle	13	0	0
3017295009	chlorpheniramine	Middle	13	0	0
3017295004	chlorpheniramine	Low	13	0	0
3017295005	chlorpheniramine	Low	13	0	0
3017295006	chlorpheniramine	Low	13	0	0
3017472027	cisplatin	High	3	0	3
3017472028	cisplatin	High	3	0	3
3017472029	cisplatin	High	3	0	3
3017472024	cisplatin	Middle	3	0	3
3017472025	cisplatin	Middle	3	0	3
3017472026	cisplatin	Middle	3	0	3
3017472021	cisplatin	Low	3	0	3
3017472022	cisplatin	Low	3	0	3
3017472023	cisplatin	Low	3	0	3
3017351020	colchicine	High	28	0	4
3017351021	colchicine	High	28	0	4
3017351022	colchicine	High	28	0	4
3017351017	colchicine	Middle	28	0	4
3017351018	colchicine	Middle	28	0	4
3017351019	colchicine	Middle	28	0	4
3017351014	colchicine	Low	28	0	4
3017450029	colchicine	Low	28	0	4
3017450030	colchicine	Low	28	0	4
3017372002	colchicine	High	3	0	4
3017372004	colchicine	High	3	0	4
3017372003	colchicine	High	3	0	4
3017371029	colchicine	Middle	3	0	4
3017371030	colchicine	Middle	3	0	4
3017372001	colchicine	Middle	3	0	4
3017371026	colchicine	Low	3	0	4
3017371027	colchicine	Low	3	0	4
3017371028	colchicine	Low	3	0	4
3017747012	cyclophosphamide	High	28	0	3
3017747013	cyclophosphamide	High	28	0	3
3017747014	cyclophosphamide	High	28	0	3
3017747009	cyclophosphamide	Middle	28	0	3
3017747010	cyclophosphamide	Middle	28	0	3
3017747011	cyclophosphamide	Middle	28	0	3
3017747006	cyclophosphamide	Low	28	0	3
3017747007	cyclophosphamide	Low	28	0	3
3017747008	cyclophosphamide	Low	28	0	3
3017722008	diclofenac	High	13	0	2
3017722009	diclofenac	High	13	0	2
3017722010	diclofenac	High	13	0	2
3017722005	diclofenac	Middle	13	0	2
3017722006	diclofenac	Middle	13	0	2
3017722007	diclofenac	Middle	13	0	2
3017722002	diclofenac	Low	13	0	2
3017722003	diclofenac	Low	13	0	2
3017722004	diclofenac	Low	13	0	2
3017619004	doxorubicin	High	3	0	3
3017619005	doxorubicin	High	3	0	3
3017619006	doxorubicin	High	3	0	3
3017619001	doxorubicin	Middle	3	0	3
3017619002	doxorubicin	Middle	3	0	3
3017619003	doxorubicin	Middle	3	0	3
3017618028	doxorubicin	Low	3	0	3
3017618029	doxorubicin	Low	3	0	3
3017618030	doxorubicin	Low	3	0	3
3017734028	diazepam	High	13	1	1
3017734029	diazepam	High	13	1	1
3017734030	diazepam	High	13	1	1
3017734025	diazepam	Middle	13	0	1
3017734026	diazepam	Middle	13	0	1
3017734027	diazepam	Middle	13	0	1
3017734022	diazepam	Low	13	0	1
3017734023	diazepam	Low	13	0	1
3017734024	diazepam	Low	13	0	1
3017211028	erythromycin ethylsuccinate	High	3	0	4
3017211029	erythromycin ethylsuccinate	High	3	0	4
3017211030	erythromycin ethylsuccinate	High	3	0	4
3017211025	erythromycin ethylsuccinate	Middle	3	0	4
3017211026	erythromycin ethylsuccinate	Middle	3	0	4
3017211027	erythromycin ethylsuccinate	Middle	3	0	4
3017211022	erythromycin ethylsuccinate	Low	3	0	4
3017211023	erythromycin ethylsuccinate	Low	3	0	4
3017211024	erythromycin ethylsuccinate	Low	3	0	4
3017532011	etoposide	High	7	0	0
3017532012	etoposide	High	7	0	0
3017532013	etoposide	High	7	0	0
3017532008	etoposide	Middle	7	0	0
3017532009	etoposide	Middle	7	0	0
3017532010	etoposide	Middle	7	0	0
3017532005	etoposide	Low	7	0	0
3017532006	etoposide	Low	7	0	0
3017532007	etoposide	Low	7	0	0
3017531029	etoposide	High	3	0	0
3017531030	etoposide	High	3	0	0
3017532001	etoposide	High	3	0	0
3017531026	etoposide	Middle	3	0	0
3017531027	etoposide	Middle	3	0	0
3017531028	etoposide	Middle	3	0	0
3017531023	etoposide	Low	3	0	0
3017531024	etoposide	Low	3	0	0
3017531025	etoposide	Low	3	0	0
3017617002	doxorubicin	High	13	0	3
3017617003	doxorubicin	High	13	0	3
3017617004	doxorubicin	High	13	0	3
3017616029	doxorubicin	Middle	13	0	3
3017616030	doxorubicin	Middle	13	0	3
3017617001	doxorubicin	Middle	13	0	3
3017616026	doxorubicin	Low	13	0	3
3017616027	doxorubicin	Low	13	0	3
3017616028	doxorubicin	Low	13	0	3
3017511028	ethionamide	Middle	28	0	2
3017511029	ethionamide	Middle	28	0	2
3017511030	ethionamide	Middle	28	0	2
3017511025	ethionamide	Low	28	0	2
3017511026	ethionamide	Low	28	0	2
3017511027	ethionamide	Low	28	0	2
3017591016	ethanol	High	3	0	3
3017552017	ethanol	High	3	0	3
3017552018	ethanol	High	3	0	3
3017552013	ethanol	Middle	3	0	3
3017552014	ethanol	Middle	3	0	3
3017552015	ethanol	Middle	3	0	3
3017552010	ethanol	Low	3	0	3
3017552011	ethanol	Low	3	0	3
3017552012	ethanol	Low	3	0	3
3017300016	diltiazem	High	13	1	0
3017300017	diltiazem	High	13	1	0
3017300018	diltiazem	High	13	1	0
3017300013	diltiazem	Middle	13	1	0
3017300014	diltiazem	Middle	13	1	0
3017300015	diltiazem	Middle	13	1	0
3017300010	diltiazem	Low	13	0	0
3017300011	diltiazem	Low	13	0	0
3017300012	diltiazem	Low	13	0	0
3017441008	disulfiram	High	3	0	2
3017441009	disulfiram	High	3	0	2
3017441010	disulfiram	High	3	0	2
3017441005	disulfiram	Middle	3	0	2
3017441006	disulfiram	Middle	3	0	2
3017441007	disulfiram	Middle	3	0	2
3017441002	disulfiram	Low	3	0	2
3017441003	disulfiram	Low	3	0	2
3017441004	disulfiram	Low	3	0	2
3017399010	ethambutol	High	3	0	4
3017399011	ethambutol	High	3	0	4
3017399012	ethambutol	High	3	0	4
3017399007	ethambutol	Middle	3	0	4
3017399008	ethambutol	Middle	3	0	4
3017399009	ethambutol	Middle	3	0	4
3017466002	ethambutol	Low	3	0	4
3017399005	ethambutol	Low	3	0	4
3017399006	ethambutol	Low	3	0	4
3017086008	ethinylestradiol	High	28	1	0
3017086009	ethinylestradiol	High	28	1	0
3017086010	ethinylestradiol	High	28	1	0
3017086005	ethinylestradiol	Middle	28	0	0
3017086006	ethinylestradiol	Middle	28	1	0
3017086007	ethinylestradiol	Middle	28	0	0
3017086002	ethinylestradiol	Low	28	0	0
3017086003	ethinylestradiol	Low	28	0	0
3017086004	ethinylestradiol	Low	28	0	0
3017374014	disulfiram	High	13	1	2
3017374015	disulfiram	High	13	1	2
3017374016	disulfiram	High	13	1	2
3017374011	disulfiram	Middle	13	1	2
3017374012	disulfiram	Middle	13	0	2
3017374013	disulfiram	Middle	13	0	2
3017374008	disulfiram	Low	13	0	2
3017374009	disulfiram	Low	13	0	2
3017374010	disulfiram	Low	13	0	2
3017315016	enalapril	High	7	0	3
3017315017	enalapril	High	7	0	3
3017315018	enalapril	High	7	0	3
3017315013	enalapril	Middle	7	0	3
3017315014	enalapril	Middle	7	0	3
3017315015	enalapril	Middle	7	0	3
3017315010	enalapril	Low	7	0	3
3017315011	enalapril	Low	7	0	3
3017315012	enalapril	Low	7	0	3
3017657011	ethionine	High	28	0	2
3017657012	ethionine	High	28	0	2
3017657013	ethionine	High	28	0	2
3017657008	ethionine	Middle	28	0	2
3017657009	ethionine	Middle	28	0	2
3017657010	ethionine	Middle	28	0	2
3017657005	ethionine	Low	28	0	2
3017657006	ethionine	Low	28	0	2
3017657007	ethionine	Low	28	0	2
3017441020	disulfiram	High	7	1	2
3017441021	disulfiram	High	7	1	2
3017441022	disulfiram	High	7	1	2
3017441017	disulfiram	Middle	7	0	2
3017441018	disulfiram	Middle	7	0	2
3017441019	disulfiram	Middle	7	0	2
3017441014	disulfiram	Low	7	0	2
3017441015	disulfiram	Low	7	0	2
3017441016	disulfiram	Low	7	0	2
3017096023	ethinylestradiol	High	3	0	0
3017096024	ethinylestradiol	High	3	0	0
3017096025	ethinylestradiol	High	3	0	0
3017096020	ethinylestradiol	Middle	3	0	0
3017096021	ethinylestradiol	Middle	3	0	0
3017096022	ethinylestradiol	Middle	3	0	0
3017096017	ethinylestradiol	Low	3	0	0
3017096018	ethinylestradiol	Low	3	0	0
3017096019	ethinylestradiol	Low	3	0	0
3017552028	ethanol	High	7	0	3
3017552029	ethanol	High	7	0	3
3017552030	ethanol	High	7	0	3
3017552025	ethanol	Middle	7	0	3
3017552026	ethanol	Middle	7	0	3
3017552027	ethanol	Middle	7	0	3
3017552022	ethanol	Low	7	0	3
3017552023	ethanol	Low	7	0	3
3017552024	ethanol	Low	7	0	3
3017399022	ethambutol	High	7	0	4
3017399023	ethambutol	High	7	0	4
3017399024	ethambutol	High	7	0	4
3017399019	ethambutol	Middle	7	1	4
3017399020	ethambutol	Middle	7	1	4
3017399021	ethambutol	Middle	7	0	4
3017399016	ethambutol	Low	7	0	4
3017399017	ethambutol	Low	7	0	4
3017399018	ethambutol	Low	7	0	4
3017219013	erythromycin ethylsuccinate	High	13	0	4
3017219014	erythromycin ethylsuccinate	High	13	0	4
3017219015	erythromycin ethylsuccinate	High	13	0	4
3017219010	erythromycin ethylsuccinate	Middle	13	0	4
3017219011	erythromycin ethylsuccinate	Middle	13	0	4
3017219012	erythromycin ethylsuccinate	Middle	13	0	4
3017219007	erythromycin ethylsuccinate	Low	13	0	4
3017219008	erythromycin ethylsuccinate	Low	13	0	4
3017219009	erythromycin ethylsuccinate	Low	13	0	4
3017400007	ethambutol	High	28	0	4
3017400008	ethambutol	High	28	0	4
3017400009	ethambutol	High	28	0	4
3017400004	ethambutol	Middle	28	0	4
3017400005	ethambutol	Middle	28	0	4
3017400006	ethambutol	Middle	28	1	4
3017400001	ethambutol	Low	28	1	4
3017400002	ethambutol	Low	28	1	4
3017400003	ethambutol	Low	28	1	4
3017913020	desmopressin acetate	High	28	0	0
3017913021	desmopressin acetate	High	28	0	0
3017913022	desmopressin acetate	High	28	0	0
3017913017	desmopressin acetate	Middle	28	0	0
3017913018	desmopressin acetate	Middle	28	0	0
3017913019	desmopressin acetate	Middle	28	0	0
3017913014	desmopressin acetate	Low	28	0	0
3017913015	desmopressin acetate	Low	28	0	0
3017913016	desmopressin acetate	Low	28	0	0
3017083027	ethinylestradiol	High	13	1	0
3017083028	ethinylestradiol	High	13	0	0
3017083029	ethinylestradiol	High	13	1	0
3017083024	ethinylestradiol	Middle	13	0	0
3017083025	ethinylestradiol	Middle	13	0	0
3017083026	ethinylestradiol	Middle	13	0	0
3017083021	ethinylestradiol	Low	13	0	0
3017083022	ethinylestradiol	Low	13	0	0
3017083023	ethinylestradiol	Low	13	0	0
3017557002	ethanol	High	13	0	3
3017557003	ethanol	High	13	0	3
3017557004	ethanol	High	13	0	3
3017556029	ethanol	Middle	13	0	3
3017556030	ethanol	Middle	13	0	3
3017557001	ethanol	Middle	13	0	3
3017556026	ethanol	Low	13	0	3
3017556027	ethanol	Low	13	0	3
3017556028	ethanol	Low	13	0	3
3017551022	disopyramide	High	3	0	2
3017551023	disopyramide	High	3	0	2
3017551024	disopyramide	High	3	0	2
3017551019	disopyramide	Middle	3	0	2
3017551020	disopyramide	Middle	3	0	2
3017551021	disopyramide	Middle	3	0	2
3017551016	disopyramide	Low	3	0	2
3017551017	disopyramide	Low	3	0	2
3017551018	disopyramide	Low	3	0	2
3017316005	enalapril	High	28	0	3
3017316006	enalapril	High	28	0	3
3017316007	enalapril	High	28	0	3
3017316002	enalapril	Middle	28	0	3
3017316003	enalapril	Middle	28	0	3
3017316004	enalapril	Middle	28	0	3
3017315029	enalapril	Low	28	0	3
3017315030	enalapril	Low	28	0	3
3017316001	enalapril	Low	28	0	3
3017298010	diltiazem	High	3	1	0
3017298011	diltiazem	High	3	1	0
3017298012	diltiazem	High	3	1	0
3017298007	diltiazem	Middle	3	0	0
3017298008	diltiazem	Middle	3	1	0
3017298009	diltiazem	Middle	3	0	0
3017298004	diltiazem	Low	3	0	0
3017298005	diltiazem	Low	3	0	0
3017298006	diltiazem	Low	3	0	0
3017099024	ethinylestradiol	High	7	0	0
3017099025	ethinylestradiol	High	7	0	0
3017099026	ethinylestradiol	High	7	0	0
3017099021	ethinylestradiol	Middle	7	0	0
3017099022	ethinylestradiol	Middle	7	0	0
3017099023	ethinylestradiol	Middle	7	0	0
3017099018	ethinylestradiol	Low	7	0	0
3017099019	ethinylestradiol	Low	7	0	0
3017099020	ethinylestradiol	Low	7	0	0
3017374026	disulfiram	High	28	1	2
3017374027	disulfiram	High	28	1	2
3017374028	disulfiram	High	28	1	2
3017374023	disulfiram	Middle	28	1	2
3017374024	disulfiram	Middle	28	0	2
3017374025	disulfiram	Middle	28	1	2
3017374020	disulfiram	Low	28	0	2
3017374021	disulfiram	Low	28	0	2
3017374022	disulfiram	Low	28	0	2
3017617014	doxorubicin	High	28	0	3
3017617015	doxorubicin	High	28	0	3
3017617011	doxorubicin	Middle	28	0	3
3017617012	doxorubicin	Middle	28	0	3
3017617013	doxorubicin	Middle	28	0	3
3017617008	doxorubicin	Low	28	0	3
3017617009	doxorubicin	Low	28	0	3
3017617010	doxorubicin	Low	28	0	3
3017444002	danazol	High	28	0	2
3017444003	danazol	High	28	0	2
3017444004	danazol	High	28	0	2
3017443029	danazol	Middle	28	0	2
3017443030	danazol	Middle	28	0	2
3017444001	danazol	Middle	28	0	2
3017443026	danazol	Low	28	0	2
3017443027	danazol	Low	28	0	2
3017443028	danazol	Low	28	0	2
3017557014	ethanol	High	28	0	3
3017557015	ethanol	High	28	0	3
3017557016	ethanol	High	28	0	3
3017557011	ethanol	Middle	28	0	3
3017557012	ethanol	Middle	28	0	3
3017557013	ethanol	Middle	28	0	3
3017557008	ethanol	Low	28	0	3
3017557009	ethanol	Low	28	0	3
3017557010	ethanol	Low	28	0	3
3017656029	ethionine	High	13	0	2
3017656030	ethionine	High	13	0	2
3017657001	ethionine	High	13	0	2
3017656026	ethionine	Middle	13	0	2
3017656027	ethionine	Middle	13	0	2
3017656028	ethionine	Middle	13	0	2
3017656023	ethionine	Low	13	0	2
3017656024	ethionine	Low	13	0	2
3017656025	ethionine	Low	13	0	2
3017442002	danazol	High	3	0	2
3017442003	danazol	High	3	0	2
3017442004	danazol	High	3	0	2
3017441029	danazol	Middle	3	0	2
3017441030	danazol	Middle	3	0	2
3017442001	danazol	Middle	3	0	2
3017441026	danazol	Low	3	0	2
3017441027	danazol	Low	3	0	2
3017441028	danazol	Low	3	0	2
3017521019	etoposide	High	13	0	0
3017521020	etoposide	High	13	0	0
3017521021	etoposide	High	13	0	0
3017521016	etoposide	Middle	13	0	0
3017521017	etoposide	Middle	13	0	0
3017521018	etoposide	Middle	13	0	0
3017521013	etoposide	Low	13	0	0
3017521014	etoposide	Low	13	0	0
3017521015	etoposide	Low	13	0	0
3017386005	dantrolene	High	13	1	3
3017386006	dantrolene	High	13	1	3
3017386007	dantrolene	High	13	1	3
3017386014	dantrolene	Middle	13	0	3
3017386015	dantrolene	Middle	13	0	3
3017386016	dantrolene	Middle	13	1	3
3017386011	dantrolene	Low	13	0	3
3017386012	dantrolene	Low	13	0	3
3017409028	dantrolene	Low	13	0	3
3017595030	disopyramide	High	28	0	2
3017553023	disopyramide	High	28	0	2
3017553024	disopyramide	High	28	0	2
3017595027	disopyramide	Middle	28	0	2
3017595028	disopyramide	Middle	28	0	2
3017595029	disopyramide	Middle	28	0	2
3017553016	disopyramide	Low	28	0	2
3017553017	disopyramide	Low	28	0	2
3017553018	disopyramide	Low	28	0	2
3017386017	dantrolene	High	28	1	3
3017386018	dantrolene	High	28	1	3
3017386019	dantrolene	High	28	1	3
3017386026	dantrolene	Middle	28	1	3
3017386027	dantrolene	Middle	28	1	3
3017386028	dantrolene	Middle	28	1	3
3017410001	dantrolene	Low	28	0	3
3017386024	dantrolene	Low	28	1	3
3017386025	dantrolene	Low	28	0	3
3017511020	ethionamide	High	13	0	2
3017511021	ethionamide	High	13	0	2
3017512001	ethionamide	High	13	0	2
3017511017	ethionamide	Middle	13	0	2
3017511018	ethionamide	Middle	13	0	2
3017511019	ethionamide	Middle	13	0	2
3017511014	ethionamide	Low	13	0	2
3017511015	ethionamide	Low	13	0	2
3017511016	ethionamide	Low	13	0	2
3017735010	diazepam	High	3	0	1
3017735011	diazepam	High	3	0	1
3017735012	diazepam	High	3	1	1
3017735007	diazepam	Middle	3	0	1
3017735008	diazepam	Middle	3	0	1
3017735009	diazepam	Middle	3	0	1
3017735004	diazepam	Low	3	0	1
3017735005	diazepam	Low	3	0	1
3017735006	diazepam	Low	3	0	1
3017552004	disopyramide	High	7	0	2
3017552005	disopyramide	High	7	0	2
3017552006	disopyramide	High	7	0	2
3017552001	disopyramide	Middle	7	0	2
3017552002	disopyramide	Middle	7	0	2
3017552003	disopyramide	Middle	7	0	2
3017551028	disopyramide	Low	7	0	2
3017551029	disopyramide	Low	7	0	2
3017551030	disopyramide	Low	7	0	2
3017510029	ethionamide	High	7	0	2
3017510030	ethionamide	High	7	0	2
3017511001	ethionamide	High	7	0	2
3017554012	ethionamide	Middle	7	0	2
3017554013	ethionamide	Middle	7	0	2
3017510028	ethionamide	Middle	7	0	2
3017554010	ethionamide	Low	7	0	2
3017554011	ethionamide	Low	7	0	2
3017510025	ethionamide	Low	7	0	2
3017442014	danazol	High	7	0	2
3017442015	danazol	High	7	0	2
3017442016	danazol	High	7	0	2
3017442011	danazol	Middle	7	0	2
3017442012	danazol	Middle	7	0	2
3017442013	danazol	Middle	7	0	2
3017442008	danazol	Low	7	0	2
3017442009	danazol	Low	7	0	2
3017442010	danazol	Low	7	0	2
3017914002	desmopressin acetate	High	3	0	0
3017914003	desmopressin acetate	High	3	0	0
3017914004	desmopressin acetate	High	3	0	0
3017913029	desmopressin acetate	Middle	3	0	0
3017913030	desmopressin acetate	Middle	3	0	0
3017914001	desmopressin acetate	Middle	3	0	0
3017913026	desmopressin acetate	Low	3	0	0
3017913027	desmopressin acetate	Low	3	0	0
3017913028	desmopressin acetate	Low	3	0	0
3017914014	desmopressin acetate	High	7	0	0
3017914015	desmopressin acetate	High	7	0	0
3017914016	desmopressin acetate	High	7	0	0
3017914011	desmopressin acetate	Middle	7	0	0
[truncated: 3,058 more rows]

## Sheet: Table S2
Supplementary Table S2: Detailed performance metrics for each machine learning model across five-fold cross-validation.
Classification model	Fold	Accuracy	Balanced accuracy	F1-score	Precision	ROC-AUC	Recall
KNN	0	0.865538	0.60609	0.300518	0.325843	0.607489	0.278846
KNN	1	0.86608	0.5142	0.0927152	0.189189	0.5142	0.0614035
KNN	2	0.868142	0.517166	0.104575	0.177778	0.517126	0.0740741
KNN	3	0.926337	0.607345	0.330275	0.6	0.607928	0.227848
KNN	4	0.861723	0.5277	0.1375	0.192982	0.528389	0.106796
LightGBM	0	0.90239	0.664915	0.436782	0.542857	0.897746	0.365385
LightGBM	1	0.833822	0.626469	0.325397	0.297101	0.785749	0.359649
LightGBM	2	0.916266	0.691351	0.502857	0.656716	0.893434	0.407407
LightGBM	3	0.952573	0.766121	0.646617	0.796296	0.940123	0.544304
LightGBM	4	0.907816	0.751001	0.553398	0.553398	0.906167	0.553398
Logistic Regression	0	0.915339	0.71891	0.535519	0.620253	0.805299	0.471154
Logistic Regression	1	0.814272	0.596289	0.274809	0.243243	0.68589	0.315789
Logistic Regression	2	0.905679	0.697721	0.489583	0.559524	0.825954	0.435185
Logistic Regression	3	0.930373	0.742498	0.543046	0.569444	0.846394	0.518987
Logistic Regression	4	0.891784	0.690514	0.454545	0.473684	0.825167	0.436893
RandomForest	0	0.74004	0.799722	0.410835	0.268437	0.875166	0.875
RandomForest	1	0.622678	0.649586	0.287823	0.182243	0.6761	0.684211
RandomForest	2	0.754572	0.777106	0.405594	0.271028	0.854418	0.805556
RandomForest	3	0.735621	0.798551	0.345	0.214953	0.896944	0.873418
RandomForest	4	0.743487	0.792548	0.407407	0.267477	0.870386	0.854369
SVM	0	0.883466	0.798932	0.551724	0.458599	0.907511	0.692308
SVM	1	0.740958	0.658604	0.322251	0.227437	0.711501	0.552632
SVM	2	0.872955	0.777683	0.518248	0.427711	0.860465	0.657407
SVM	3	0.90111	0.847997	0.558559	0.433566	0.917055	0.78481
SVM	4	0.850701	0.809367	0.511475	0.386139	0.894712	0.757282
XGBoost	0	0.894422	0.673226	0.43617	0.488095	0.888846	0.394231
XGBoost	1	0.823069	0.624255	0.316981	0.278146	0.781271	0.368421
XGBoost	2	0.921078	0.726777	0.55914	0.666667	0.888461	0.481481
XGBoost	3	0.950555	0.765025	0.637037	0.767857	0.927326	0.544304
XGBoost	4	0.906814	0.771921	0.571429	0.54386	0.899593	0.601942

## Sheet: Table S3
Supplementary Table S3 : SHAP importance values for each gene across five-fold cross-validation in the LightGBM model: individual fold values, mean importance values, and gene names.
SHAP Importance fold0	SHAP Importance fold1	SHAP Importance fold2	SHAP Importance fold3	SHAP Importance fold4	MEAN SHAP Importance	Gene name
0.133271	0.2929	0.400547	0.618359	0.376205	0.364257	Cyp2b1
0.0281793	0.0215925	0.0720247	0.140538	0.0757851	0.0676239	Akr7a3
0.00836851	0.0723587	0.0117863	0.198306	0.0104616	0.0602563	Aldh1a1
0	0.0100304	0.139676	0	0.122782	0.0544977	Ephx1
0.000661132	0.00657202	0.247006	0.000963129	0.00163007	0.0513664	Gsta3
0.00481656	0.0408402	0.0564905	0.0818441	0.0217816	0.0411546	Ldhd
0	0	0.152034	0.0267163	0.000149819	0.03578	Ugt2b17
0.0198441	0.03725	0.0194202	0.0321268	0.0443517	0.0305986	Cltb
0.0180251	0.0148551	0.0038879	0.0339505	0.032833	0.0207103	Mgst2
0.018264	0.0199257	0.00150116	0.0410465	0.0149942	0.0191463	Vnn1
0	0.00279866	0.0439346	0.0408782	0.00518463	0.0185592	Car2
0	0	0.0120904	0.0772666	0.000226104	0.0179166	Acad9
0	0.0604355	0.000445181	0.0122143	0	0.014619	Cbr1
0.00138787	0	0.0130199	0.0336078	0.012735	0.0121501	Plin2
0.00233811	0.00879622	0.00799567	0.0299545	0	0.0098169	Agpat2
0	0.00258315	0.0388459	0.00463074	0.000393474	0.00929065	App
0.00478715	0.0101624	0.00080836	0.0156162	0.0108726	0.00844935	Fabp7
0	0	0.0102915	0.0302146	0.000598425	0.00822092	Nipal2
0.00870273	0.00521259	0.0210855	0.000984167	0.00441835	0.00808067	Mmp14
0.00348933	0.0102391	0.0173927	0.00654464	0.00237667	0.00800849	Mgat1
0.000525836	0	0.00580337	0.0322226	0.000711263	0.00785262	Gstm4
0	0.00240953	0.0205572	0.00385968	0.0119266	0.0077506	Stradb
0	0	0.0299605	0.00830749	0	0.0076536	Rmdn2
0.00999398	0.010243	0.000823019	0.0141478	0.00210098	0.00746176	Acaa1b
0	0	0.00870591	0.027128	0	0.00716678	Zwint
0.00219047	0.00196203	0.00196581	0.0226587	0.00568702	0.00689281	Aldh1a7
0	0.00612763	0.0136535	0	0.0101448	0.00598519	Prdx2
0.00221124	0.00178244	0.0223303	0.00185622	0.00158153	0.00595234	Cmc1
0.00152131	0	0.019986	0.00473947	0.00235174	0.0057197	Acp5
0.00170482	0.000266768	0.0229835	0.00280997	0	0.00555302	Tenm2
0	0	0.0251771	0.00051204	0	0.00513783	Adgrg2
0	0.00205124	0.0101385	0.00587641	0.00656773	0.00492678	Akr7a2
0	0.0228211	0.00126783	0.000408408	0	0.00489947	Pls3
0	0	0.0219699	0.000799408	0	0.00455386	Comtd1
0	0.00224677	0	0.0200876	0	0.00446688	Copg2
0	0	0.00888421	0.00414491	0.00826333	0.00425849	Tlx2
0	0	0.0156927	0.00255608	0.00182992	0.00401574	Mid1
0	0	0.00249875	0.0175681	0	0.00401337	Sbspon
0	0.00268875	0.00427947	0.0116676	0.000840218	0.00389522	Ugt2b7
0.00131104	0.00218009	0.00468791	0.000263494	0.0104939	0.00378729	Mab21l3
0.00271418	0	0.00466079	0.011235	0.000219378	0.00376587	Cdca2
0	0	0.00604391	0.00453386	0.00749228	0.00361401	Asb5
0.000706416	0	0.00491399	0.00665796	0.00566185	0.00358804	Prss30
0.000671572	0	0.000773172	0.0156921	0	0.00342737	Abcg8
0	0.000350029	0	0.015311	0.00139545	0.0034113	Pard3
0.000818433	0	0.00585184	0.00839159	0.00193484	0.00339934	Cd276
0	0	0	0.0165607	0	0.00331213	Plaat3
0.000724073	0	0.0136599	0.00171346	0	0.00321949	LOC108351606
0	0.00717191	0	0.00507073	0.00385114	0.00321875	Tgfbi
0	0.000448803	0.000721388	0.00790288	0.00690299	0.00319521	Tor1a
0	0.00350408	0.00776904	0.00460109	0	0.00317484	Hdhd3
0	0	0.000266898	0.0153818	0	0.00312974	Ltbp4
0	0	0	0.0155904	0	0.00311808	Abcb4
0	0.00234803	0.000776386	0.00974151	0.00197946	0.00296908	H1f0
0	0	0.0146674	0	0	0.00293348	Pdzk1ip1
0	0	0.00556075	0.00637832	0.00230292	0.0028484	Zfpm1
0	0.00441365	0	0.00677172	0.00294832	0.00282674	Ano10
0	0	0.000818782	0.0130746	0	0.00277867	Hnrnpa0
0	0	0.0116569	0.00060843	0.00150384	0.00275383	Dek
0	0	0	0.0135844	0	0.00271689	Cd59
0.00108817	0.00550102	0.00291763	0	0.00401385	0.00270413	Xkr5
0	0	0.00718085	0.00189011	0.0041725	0.00264869	Pla1a
0.00132371	0.00378214	0.00128167	0.00407203	0.00243652	0.00257922	Cavin3
0.00146366	0	0.00904623	0.00213997	0.000107588	0.00255149	St13
0	0.00559069	0	0.00588585	0.000923713	0.00248005	LOC100360828
0.000701667	0.000939107	0.00137065	0	0.00925297	0.00245288	Phgdh
0.000221325	0	0.0021295	0.009809	0	0.00243197	Defa5
0	0.000736024	0.00353	0.00782393	0	0.00241799	Asl
0	0	0.0114039	0	0.000363988	0.00235358	Pemt
0	0	0	0	0.0116796	0.00233593	Gm2a
0	0.000360053	0.0103135	0.000903114	0	0.00231534	Hipk1
0	0.000745203	0.000147641	0.00336758	0.0071801	0.00228811	Spg7
0	0.000614708	0.00650456	0.0034685	0.000700207	0.00225759	Fam236d
0	0	0.00176885	0.00936982	0	0.00222773	Phykpl
0	0	0	0.0107172	0.000275079	0.00219846	Scyl3
0.0015076	0.00123864	0.00482404	0.00327713	0	0.00216948	Slc34a2
0	0	0.00451195	0.000184294	0.00609231	0.00215771	Smoc1
0	0	0.0010178	0.00867472	0.00092869	0.00212424	Wdtc1
0	0	0	0.00353145	0.00692546	0.00209138	Fkbp8
0	0	0.0043183	0.00269209	0.00343019	0.00208812	Gsdmd
0	0	0.010415	0	0	0.00208299	Zdhhc2
0	0	0.0044417	0.00376014	0.00216821	0.00207401	Wdr6
0	0	0.00547908	0.00488336	0	0.00207249	Slc13a4
0	0	0	0.00625444	0.00397686	0.00204626	Ctdnep1
0	0	0	0.00970278	0.000414161	0.00202339	Dnah7
0.000768598	0	0.00103118	0.0065759	0.0016232	0.00199977	Meaf6
0	0	0	0.00996958	0	0.00199392	Emc9
0	0.000254105	0.00592643	0.0037016	0	0.00197643	Pdgfrb
0	0	0.00844775	0.00128821	0	0.00194719	Adig
0	0	0.00430436	0.00018549	0.00519338	0.00193665	Ilf2
0	0	0.00959481	0	0	0.00191896	Tmem218
0	0	0.00955936	0	0	0.00191187	Rplp0
0	0	0.00919213	0.000352146	0	0.00190886	Apod
0	0	0.00950411	0	0	0.00190082	Pdgfrl
0	0.00203375	0	0.00740017	0	0.00188678	Rpl4
0	0.00378797	0.000603004	0.00502163	0	0.00188252	Abca8a
0	0.000249374	0.00910472	0	0	0.00187082	Nedd8
0	0	0	0.00692154	0.00241271	0.00186685	Sh3bgr
0	0.00904167	0	0	0	0.00180833	Sat2
0.000994093	0.00786908	0	0	0	0.00177263	Gpr37
0	0	0.00790704	0	0.000933561	0.00176812	Copz2
0	0	0.00187649	0.00236522	0.0045169	0.00175172	Kcns1
0	0	0.00353848	0.000179654	0.00502473	0.00174857	Casp1
0.000363248	0.00097247	0.000528971	0.0050991	0.00148894	0.00169055	Noxred1
0	0	0.00251454	0.00266144	0.00321444	0.00167809	Ctsl
0	0	0.00193744	0.000392337	0.00601048	0.00166805	Smpdl3b
0	0.000542393	0.00400503	0.00339184	0.000359963	0.00165984	Il36rn
0	0	0	0.00823295	0	0.00164659	Mcoln1
0	0	0.00815247	0	0	0.0016305	Krt13
0.00444757	0	0.000805914	0.00288793	0	0.00162828	Abcg5
0	0	0.00131216	0.00625048	0.000490944	0.00161072	Rbpj
0.00020399	0	0.00383252	0.00073097	0.0032763	0.00160876	Arhgap10
0	0	0	0.00406715	0.00397591	0.00160861	Hmcn2
0.00469293	0	0	0	0.00331109	0.0016008	Cdx2
0	0	0.00721834	0.000785024	0	0.00160067	Abhd1
0	0.00484943	0.000595976	0.00253472	0	0.00159602	Bcl7a
0	0	0.00744711	0	0.000523637	0.00159415	Prss42
0	0	0.00742758	0	0.000517144	0.00158895	Cep57l1
0	0	0	0.00791234	0	0.00158247	Spag4
0	0	0	0.00358154	0.00424831	0.00156597	Map2k3
0	0	0	0.00747808	0.000334901	0.0015626	Pmel
0.000483295	0	0.00603297	0	0.00119439	0.00154213	Drg2
0	0.00688214	0.000564453	0	0.000166644	0.00152265	Psat1
0	0.00128424	0.000144822	0.00612575	0	0.00151096	Cyp1a2
0.000585437	0.000436364	0	0.00625979	0.000255882	0.00150749	Cited2
0	0	0.000247967	0.00180671	0.00541771	0.00149448	Spdl1
0	0	0.000339247	0.00707538	0	0.00148292	Timp4
0	0.000279358	0.0041913	0.0028659	0	0.00146731	Ttn
0	0	0	0.00724356	0	0.00144871	Rack1
0	0	0	0.00434157	0.00286271	0.00144086	Map3k9
0	0.00394373	0.000581064	0.00263217	0	0.00143139	Tmem123
0	0	0	0.00711666	0	0.00142333	Mdfic
0.00034423	0.00496349	0	0.00179801	0	0.00142114	Trim2
0	0	0	0.00707173	0	0.00141435	Cd47
0	0	0	0.00136917	0.00566855	0.00140755	Dpep2
0	0.00415469	0.000514761	0	0.00236027	0.00140595	Ctf1
0	0	0	0.00700064	0	0.00140013	Prmt1
0	0	0.00584994	0.000984583	0.000156485	0.0013982	Chn2
0	0	0	0.00698004	0	0.00139601	Hadhb
0	0.000184041	0	0.00675039	0	0.00138689	Zfp207
0	0	0.00313964	0.0019296	0.00184876	0.0013836	Frg1
0	0	0.00232663	0.00316207	0.00125448	0.00134864	Cnr1
0	0	0	0.00672137	0	0.00134427	Xdh
0	0	0	0.000355966	0.00634545	0.00134028	Ptpn3
0	0	0.00670131	0	0	0.00134026	Apol9a
0	0	0	0.00669057	0	0.00133811	Tcf21
0	0	0.00665716	0	0	0.00133143	Capzb
0	0	0.00184089	0.0048028	0	0.00132874	Zdhhc18
0	0	0	0.00663936	0	0.00132787	Me1
0	0	0.00148157	0.00498356	0.000167516	0.00132653	Cxcl9
0	0.00395302	0.00158971	0.000587646	0.000499796	0.00132603	Reep5
0	0	0.00627072	0.000340939	0	0.00132233	B4galt3
0.00208151	0.000307164	0.00138384	0.00279865	0	0.00131423	Pctp
0	0	0.0064907	0	0	0.00129814	Pip5kl1
0	0	0	0.00648711	0	0.00129742	Cmtr1
0	0	0	0.00646452	0	0.00129291	Cab39l
0	0	0.00131562	0.00513573	0	0.00129027	Glul
0.000769212	0.000578398	0	0.00116759	0.00388363	0.00127977	Gsta5
0	0.00589669	0.000139665	0.000343075	0	0.00127589	Grin2a
0	0	0.000240131	0.00601661	0	0.00125135	Dag1
0	0	0.00569122	0.00051222	0	0.00124069	Abca8
0	0.000546805	0.00321409	0.00213885	0.00028334	0.00123662	Amelx
0	0.00264471	0	0.0035298	0	0.0012349	Ppp1r14a
0	0	0.0031797	0	0.00299274	0.00123449	Fmo4
0	0	0.00170815	0.0044181	0	0.00122525	Rogdi
0	0.00217733	0.00149914	0.00244321	0	0.00122393	Hdc
0	0	0	0.00609738	0	0.00121948	Dnmt3b
0	0	0.00267556	0.00341317	0	0.00121774	Adam8
0	0.00122359	0.0048497	0	0	0.00121466	Psmb8
0	0.00141572	0.00166146	0.00253738	0.000405141	0.00120394	H2bc18
0	0.000449667	0.00551543	0	0	0.00119302	Rbm7
0	0	0.00590462	0	0	0.00118092	Rrbp1
0.000718654	0	0.00458036	0	0.000591154	0.00117803	Dpp3-ps1
0	0	0.00190591	0.00397561	0	0.0011763	S1pr3
0	0	0.00111588	0	0.00476092	0.00117536	Rpl31l4
0	0	0.00220729	0.0036125	0	0.00116396	Fam13a
0.000244399	0	0.00166991	0.00390114	0	0.00116309	Tas2r114
0	0	0.00357232	0.00134297	0.000885071	0.00116007	Anks1b
0.000212797	0.000304521	0	0.00234016	0.00293073	0.00115764	Hes6
0.00128686	0	0.000802976	0.00343067	0.000233445	0.00115079	Dtnbp1
0	0	0.00148209	0.00349595	0.000765158	0.00114864	Ak3
0	0	0	0.00572399	0	0.0011448	Fhit
0	0	0.00119017	0	0.00451909	0.00114185	Slc35e3
0	0.00126167	0	0.00443149	0	0.00113863	Lgals9
0	0.00523966	0	0.000450962	0	0.00113812	Rdx
0	0	0.00229064	0.0029839	0.000389176	0.00113274	Abcb1a
0	0.000247321	0.00128341	0.00413291	0	0.00113273	Plcb1
0	0	0.00489251	0.000451571	0.000271666	0.00112315	Entpd2
0	0	0	0.00464943	0.000964029	0.00112269	LOC100909490
0	0	0.00558726	0	0	0.00111745	Tgif1
0	0	0.00146252	0.00391082	0.000186236	0.00111192	Plekhb1
0	0.00131977	0.00233037	0.00190724	0	0.00111148	Rpl22l1
0	0	0	0.00549216	0	0.00109843	Arhgef12
0.00469956	0.000439884	0	0.000349981	0	0.00109789	Dmgdh
0	0	0.000344069	0.000611541	0.0045261	0.00109634	Smgc
0	0	0	0.00548085	0	0.00109617	Fam227a
0	0.00263993	0.00122771	0.0010394	0.000564219	0.00109425	Creg1
0	0.000590045	0.000947853	0.00142456	0.00249057	0.0010906	Sephs2
0	0	0.000297693	0.00513545	0	0.00108663	Emc1
0	0.000344103	0	0.00130808	0.00376427	0.00108329	Gabarapl1
0	0	0	0.00541296	0	0.00108259	Aaas
0	0.000488267	0	0.000701476	0.00419303	0.00107655	Gstm3
0	0.00427393	0	0.0010861	0	0.00107201	Dclre1a
0	0	0	0.00535922	0	0.00107184	Vdac1
0	0	0.00525072	0	0	0.00105014	Coq8a
0	0.000469164	0.00449055	7.24e-05	0.000184332	0.00104328	Psmg4
0	0	0.00517883	0	0	0.00103576	Slc4a1
0	0	0.00501156	9.51e-05	0	0.00102133	Bicdl1
0.000463103	0.000388125	0.00395486	0	0.000298039	0.00102083	Chka
0	0.000258437	0.00248785	0.00234235	0	0.00101773	Lsr
0	0	0.00506319	0	0	0.00101264	Dapk3
0	0	0.000355733	0.00470304	0	0.00101175	Strip1
0	0	0.00233913	0.002187	0.000506818	0.00100659	Efhc2
0.00231666	0	0.000214572	0.00250112	0	0.00100647	Cyp26a1
0.000430309	0	0	0.00453127	0	0.000992315	Yipf2
0	0	0.00401262	0	0.000948318	0.000992188	Prdx3
0	0.00397532	0	0.000958803	0	0.000986825	Mmgt1
0	0	0	0.00491225	0	0.000982451	Rnf114
0	0	0	0.00487548	0	0.000975095	Farsb
0.00146299	0	0.00244576	0	0.000943787	0.000970507	Lhcgr
0	0.00100595	0.00218508	0.00165917	0	0.000970041	Csad
0	0	0	0.0048232	0	0.00096464	Prkab1
0	0.000230526	0	0.00393309	0.000640081	0.000960739	Ppcdc
0	0	0.00478709	0	0	0.000957418	Marchf5
0	0.000459705	0.000721935	0.00224751	0.00135578	0.000956985	Pdia6
0	0.00196475	0	0	0.00281395	0.00095574	Dab2
0.000325085	0	0	0.00224307	0.00218613	0.000950858	Nr0b2
0	0.00173979	0.0015171	0	0.00149361	0.000950099	Reep6
0	0	0.000355732	0.00403225	0.000352736	0.000948143	Sumf2
0.00166048	0.00125578	0.00082907	0	0.000963796	0.000941825	Taok3
0	0.000654944	0	0.00400878	0	0.000932746	Sertad3
0	0	0	0.00465497	0	0.000930994	LOC100361920
0	0.00410707	0	0.00054541	0	0.000930495	Ugt2a1
0	0	0.00192893	0.00271989	0	0.000929762	Ifit3
0	0	0	0.00462943	0	0.000925886	Slc7a9
0	0.000134214	0	0.00376044	0.000724538	0.000923838	Usp42
0	0	0	0.00459782	0	0.000919565	Hs3st5
0	0	0.0025538	0.00203277	0	0.000917314	Ucp2
0	0.00132542	0.0028578	0.000398189	0	0.000916282	Perp
0	0.000300463	0.00138761	0.00237282	0.000519164	0.000916012	Mbd1
0	0	0	0	0.00457458	0.000914916	Dhrs1
0	0	0.00286644	0.00167961	0	0.000909211	C8h11orf54
0	0	0	0.00448968	0	0.000897936	Hsd17b12
0	0.000724985	0.00268136	0.00108028	0	0.000897325	Ttpal
0.00178374	0	0.00269991	0	0	0.000896729	Pard6a
0	0	0	0.00448142	0	0.000896284	Adamts6
0	0.00447885	0	0	0	0.00089577	Mrpl17
0	0	0	0.00447665	0	0.00089533	Sh3bp5
0.000832661	0	0.00308163	0.000542124	0	0.000891282	Abcb1b
0	0	0.00147644	0.0015368	0.00142701	0.00088805	Tle4
0	0	0	0.00443444	0	0.000886887	Tsc22d2
0	0	0	0.00438509	0	0.000877017	Efhd2
0	0	0.00438176	0	0	0.000876351	C5
0	0	0	0.0042005	0.000141684	0.000868437	Ankrd27
0	0	0	0.00433553	0	0.000867107	Bex3
0	0.00349031	0	0	0.000844979	0.000867058	Ypel3
0	0	0.00432887	0	0	0.000865774	Hacd1
0	0.0043076	0	0	0	0.000861519	Cast
0.0017976	0	0.000176985	0.0023301	0	0.000860936	Mpzl1
0	0	0	0.00390152	0.000399683	0.000860241	Recql5
0	0	0.00415484	0.000133116	0	0.000857591	Eprs1
0	0	0	0	0.00427742	0.000855485	Rest
0	0	0.00424497	0	0	0.000848995	Abcg2
0	0	0	0.0042408	0	0.000848159	Hist3h2ba
0	0	0	0.00421848	0	0.000843695	C5h6orf163
0	0	0	0.00420735	0	0.000841469	Nt5c3b
0.00236328	0.000307032	0	0.00049486	0.00102743	0.000838521	Khk
0.000799665	0	0.00338271	0	0	0.000836475	Cpn1
0	0	0	0.00414957	0	0.000829913	Ssx2ip
0.00124049	0.00255304	0	0.000343616	0	0.000827428	Rbbp8
0	0.000452688	0.0017189	0.00195832	0	0.000825981	Pcyox1
0	0	0.00182811	0.00106492	0.00121492	0.000821591	Insyn1
0	0	0.00409971	0	0	0.000819943	Tmem37
0	0	0.0021159	0.000822603	0.00113477	0.000814655	Sh3yl1
0	0	0.000273784	0.00379941	0	0.000814639	Ppt1
0	0	0.00248916	0.00157041	0	0.000811914	Tcf3
0	0	0	0.00405404	0	0.000810808	Mcu
0	0	0	0.00239839	0.00164918	0.000809514	Eef1akmt1
0	0	0.000635561	0.00341156	0	0.000809424	Dao
0	0	0	0	0.00403244	0.000806489	Pdcd5
0	0	0.00400962	0	0	0.000801924	Ciao2b
0	0.00190229	0	0.00192193	0.000180113	0.000800867	Asphd2
0	0	0	0.00399786	0	0.000799572	Nudt16l1
0.000331207	0	0	0.0010197	0.00264202	0.000798585	Sertm1
0	0	0	0.00398212	0	0.000796425	Stmn4
0.00120857	0	0.000344345	0	0.00241487	0.000793557	Gnai1
0	0	0.00396234	0	0	0.000792467	Lsm7
0	0.00394182	0	0	0	0.000788365	F11r
0	0.000239263	0.00367977	0	0	0.000783807	Sh3bp1
0	0	0.0036719	0.000245294	0	0.000783439	Hps1
0.000819514	0	0	0.00308872	0	0.000781647	Acsf2
0	0.000542609	0.00201643	0.000596263	0.000726224	0.000776304	Vsig10
0	0	0.00329705	0.000583708	0	0.000776152	Serinc2
0	0.00387811	0	0	0	0.000775622	Mapk8ip3
0	0	0.000747284	0.00280198	0.000326738	0.000775201	Pgls
0	0	0.00232678	0.00108235	0.00046648	0.000775123	Ghitm
0	0	0.00205939	0.00179171	0	0.000770221	Emc8
0	0	0	0.00384947	0	0.000769894	Wdr11
0.00077631	0.000317658	0	0	0.0027554	0.000769874	Ikbkb
0.000395732	0.00101944	0.000556671	0.000439427	0.00143418	0.000769091	Lox
0	0	0.000564877	0.00327253	0	0.000767481	RGD1308134
0.000487351	0	0	0.0033348	0	0.000764431	Pcnt
0.00329561	0	0.000511363	0	0	0.000761394	Akap3
0	0	0.000368757	0.00203374	0.00139518	0.000759534	Ntrk1
0	0	0.00378882	0	0	0.000757764	Agr2
0	0.00361382	0	0.000172503	0	0.000757265	Galt
0.000891477	0	0.00288955	0	0	0.000756206	Fus
0	0	0	0.00377316	0	0.000754633	Plin5
0	0.000154586	0	0.00293307	0.000667125	0.000750956	A1cf
0	0	0	0.00374562	0	0.000749125	Pam
0	0	0	0.00373601	0	0.000747203	Steap4
0	0.000188788	0.000756302	0.000291306	0.00249575	0.000746429	Dnaaf8
0	0	0	0.00372795	0	0.00074559	Galnt6
0	0	0	0.00370889	0	0.000741779	Faah
0.000362848	0	0	0.00334256	0	0.000741082	Fam13c
0	0.00110442	0.0025918	0	0	0.000739244	Ppm1a
0	0.00291256	0.000501896	0.000234069	0	0.000729705	Zfp692
0	0	0	0	0.00362942	0.000725885	L1cam
0	0	0.00362516	0	0	0.000725031	Stxbp2
0	0.00350115	0	0	0.000120275	0.000724285	Purb
0	0	0	0.00360574	0	0.000721149	Cyp2j4
0	0.000375803	0	0.00322826	0	0.000720812	Ess2
0.000404342	0	0.00317798	0	0	0.000716465	Pik3c3
0	0.00209716	0	0.00148428	0	0.000716288	Pitpnb
0	0	0.00129158	0.00187885	0.000399182	0.000713922	Adra1b
0	0.000110884	0.00343349	0	0	0.000708875	Sema3f
0	0.00354043	0	0	0	0.000708086	Zfp524
0	0	0.00270833	0.000538151	0.00028935	0.000707166	Tusc3
0	0	0	0.00353499	0	0.000706999	Smim14
0	0.00278016	0	0.00075472	0	0.000706975	Rex1bd
0	0.00244571	0	0.00108847	0	0.000706836	Rabgap1
0.00351489	0	0	0	0	0.000702978	Ndufb9
0	0	0.00350145	0	0	0.00070029	C1qc
0	0	0.00320627	0	0.000281141	0.000697483	Cep250
0	0	0.000948331	0.00253198	0	0.000696061	Vxn
0	0	0	0.0034621	0	0.000692421	Il17ra
0	0	0.0028163	0.00062993	0	0.000689246	Igf2bp3
0	0	0.00298648	0.00026346	0.000185299	0.000687048	Trrap
0	0	0.0011947	0.000193918	0.00204221	0.000686164	RGD1561149
0	0	0.00321873	0.000203196	0	0.000684385	Pold2
0	0.000746548	0.0011402	0	0.0015291	0.00068317	Gab2
0	0	0	0.00341333	0	0.000682666	Clba1
0	0	0.00340668	0	0	0.000681335	Fkbp1b
0	0	0	0.00337544	0	0.000675088	Rcan2
0	0	0	0.00336298	0	0.000672596	Vom1r90
0	0	0.000745854	0.00164229	0.000922082	0.000662045	Hdgfl2
0	0	0	0	0.00330496	0.000660992	Dut
0	0	0	0.00141921	0.00187821	0.000659485	F5
0	0	0	0.00329334	0	0.000658667	Lhx2
0	0	0.00328602	0	0	0.000657205	Aqp7
0	0	0.00328458	0	0	0.000656916	Atf3
0	0.00209716	0	0.000200324	0.000978855	0.000655267	Hfe
0	0	0.00326895	0	0	0.00065379	Rgs3
0	0	0.000355773	0	0.00289192	0.000649539	Mbd2
0	0.000136136	0	0.00254448	0.000560795	0.000648281	AKR1C3l1
0.000594376	0	0.00184556	0.00079962	0	0.000647912	Srsf9
0	0	0.00322884	0	0	0.000645768	Plxnb1
0	0.000322061	0.00264034	0.000265945	0	0.000645668	Mnd1
0	0.00248542	0	0.000734425	0	0.00064397	Tmem41a
0	0	0.00321335	0	0	0.00064267	Taf6
0	0	0	0.00319659	0	0.000639318	Grin1
0	0	0.00319566	0	0	0.000639132	Cryab
0	0	0	0	0.00317738	0.000635477	Myt1
0	0.00037087	0	0.00280126	0	0.000634427	Vps35l
0	0	0.00307214	9.24e-05	0	0.000632916	Klhl32
0	0	0.00291286	0.000250609	0	0.000632694	Gstp3
0	0	0.00173585	0	0.00142266	0.000631702	Ugt2b10
0	0	0.00268029	0.000470034	0	0.000630066	Serpina7
0	0	0	0.00314965	0	0.000629931	Ttc3
0	0	0.00314794	0	0	0.000629588	Cant1
0	0	0.000503466	0.00096543	0.00167742	0.000629263	Wdr45
0	0	0.00138395	0.00176184	0	0.000629158	Ptpn11
0	0	0.00219528	0.000949397	0	0.000628936	Fgf13
0.000352985	0	0	0	0.0027915	0.000628896	Zfp668
0	0	0.000477604	0.000876592	0.00178724	0.000628287	Ifi30
0	0.00212241	0.00101822	0	0	0.000628127	Ifrd1
0	0	0	0.00313474	0	0.000626948	Lrrc51
0	0	0.000215311	0.00291355	0	0.000625772	Txnrd2
0	0	0.00311515	0	0	0.00062303	Abcf1
0	0.000952958	0	0	0.00215836	0.000622263	Arvcf
0	0.00310831	0	0	0	0.000621661	Dctn3l1
0	0.000501981	0	0.00260242	0	0.000620881	Aars1
0	0	0.00309698	0	0	0.000619397	Sympk
0	0.00209741	0.000243512	0.000136018	0.000602667	0.000615922	Popdc2
0	0.00269926	0	0.000373843	0	0.000614621	Htra1
0.000299536	0	0.000881492	0.000252235	0.00163897	0.000614447	Col1a1
0	0	0.0016725	0.00139789	0	0.000614077	Stk4
0	0	0.00306995	0	0	0.000613989	Uggt2
0	0	0	0.000709988	0.00234618	0.000611234	Elp1
0.00147456	0	0.00056388	0.00101533	0	0.000610754	Anxa7
0	0	0.00304521	0	0	0.000609042	Cisd1
0	0	0	0.00304391	0	0.000608782	Tmem203
0	0.00265098	0	0	0.000388233	0.000607842	Bop1
0.000529447	0	0	0.00250711	0	0.000607311	Mogs
0	0	0.000347972	0.00268138	0	0.000605871	Mrps36
0	0.000552411	0.001135	0.000807371	0.000527406	0.000604438	Ppp1r10
0	0	0.00059364	0.00242401	0	0.00060353	Cyp4f6
0.00301612	0	0	0	0	0.000603224	Zfr
0	0	0	0.00050067	0.00250969	0.000602072	Abcc10
0	0	0	0.00300408	0	0.000600816	Gga2
0	0.00258917	0	0.000143136	0.000266707	0.000599803	Popdc3
0	0.00142018	0.00156858	0	0	0.000597752	Fbxo17
0	0	0.00298797	0	0	0.000597595	Tbx19
0	0.00298084	0	0	0	0.000596167	P2rx4
0	0	0.00297007	0	0	0.000594013	Igd
0	0	0	0	0.00296692	0.000593384	Snrpf
0	0	0.00296309	0	0	0.000592618	Pgf
0	0.000698517	0	0.00120908	0.00104964	0.000591446	Trappc14
0	0	0.00293308	0	0	0.000586615	Wdr26
0	0.00155369	0.000935151	0.000426766	0	0.000583122	Gcnt3
0	0.00162976	0.000619833	0	0.000656184	0.000581155	Ell2
0	0	0	0.00274582	0.000153378	0.000579841	Stx16
0	0.00223257	0	0.000373158	0.000291607	0.000579468	Npvf
0	0.000563579	0.000434951	0.00188018	0	0.000575741	Kxd1
0	0.000219229	0.000150452	0.00250895	0	0.000575727	Cystm1
0	0	0.00234882	0.000526664	0	0.000575098	Clstn1
0	0	0.00153548	0	0.00133924	0.000574944	Syt4
0	0	0.000134373	0.00272085	0	0.000571044	Mtus2
0	0	0	0.000572949	0.00228195	0.000570981	Ica1
0	0	0.00285247	0	0	0.000570494	Lmnb1
0	0	0	0.00220015	0.000647698	0.000569569	Kcne2
0	0	0.00284411	0	0	0.000568823	P2ry14
0	0.000936396	0.00137063	0.00052803	0	0.000567011	Vps45
0	0	0.00227241	0.000253615	0.000298591	0.000564923	Mdc1
0	0	0.00281994	0	0	0.000563988	Rps8
0	0	0.000180753	0.00196642	0.000670922	0.000563618	Pmvk
0	0	0.000380446	0	0.00243632	0.000563353	Sry
0.00281599	0	0	0	0	0.000563197	Col14a1
0	0	0.00281508	0	0	0.000563017	Hao2
0	0	0.00143373	0.00137909	0	0.000562564	Clec4a3
0.00206064	0	0.00074904	0	0	0.000561936	Flywch1
0	0	0.00240111	0	0.000400624	0.000560347	Slc6a6
0	0	0.00278962	0	0	0.000557924	Sdhaf4
0	0.000227012	0	0	0.0025626	0.000557922	Arhgef3
0	0	0	0.00277883	0	0.000555767	LOC680590
0	0	0	0.00144318	0.00132993	0.000554622	Tkt
0	0.000517658	0	0.00225012	0	0.000553555	Paox
0	0	0	0.00275799	0	0.000551599	Sod3
0	0.00275468	0	0	0	0.000550936	Ppp1r36
0	0	0.002736	0	0	0.0005472	Sfrp4
0	0.00176772	0	0.000965705	0	0.000546685	Bhmt
0	0.00178514	0.000719768	0.000220702	0	0.000545123	Eif4ebp2
0	0	0.00212219	0.000601022	0	0.000544643	Tcirg1
0	0.00213173	0	0	0.000590321	0.00054441	Wdr5
0	0	0.000916131	0.00105453	0.000751097	0.000544351	Csnk1g1
0	0.000392614	0	0.00231491	0	0.000541505	Maf
0	0	0.00174967	0	0.000927424	0.000535419	Sult2a6
0.00172601	0.000844141	0.000103622	0	0	0.000534753	Gclm
0	0	0	0.00267003	0	0.000534006	Mme
0	0	0	0.00235781	0.000307378	0.000533038	Cir1
0	0	0	0	0.00265346	0.000530692	Thy1
0.0026437	0	0	0	0	0.000528739	Rbm42
0	0	0.00031402	0.00232257	0	0.000527318	Tgm3
0.000209226	0	0.00242192	0	0	0.00052623	Il7r
0	0	0.000805789	0	0.00182427	0.000526012	Olfm1
0	0	0	0	0.00262971	0.000525941	Vipr1
0.00130367	0	0.000429893	0.000520917	0.000373935	0.000525683	Inpp5j
0	0	0.00221224	0.000415097	0	0.000525467	Cd28
0	0	0	0.00262211	0	0.000524422	LOC306766
0	0	0.000174631	0.000305641	0.00214036	0.000524127	Bpifa5
0	0	0.00262004	0	0	0.000524008	Qprt
0	0.000347064	0.000340942	0.00193107	0	0.000523816	Piezo1
0	0	0.00261627	0	0	0.000523254	Slc4a2
0	0.000307782	0.00107138	0.00123587	0	0.000523006	Isg15
0.000463414	0.0018359	0.000314446	0	0	0.000522753	Stard4
0	0.00260147	0	0	0	0.000520295	Naalad2
0	0	0.00260075	0	0	0.00052015	Pex16
0	0	0	0.0026004	0	0.000520081	Dnaja1
0	0.000496122	0.00195089	0.000150873	0	0.000519577	Tmem200c
0	0	0	0	0.00259409	0.000518818	Htr1f
0.000629444	0	0.00037645	0.0015789	0	0.00051696	Eno3
0	0	0	0.00257874	0	0.000515748	Entr1
0	0	0.00256702	0	0	0.000513403	Ebf2
0.00186867	0	0.000685575	0	0	0.000510849	Eva1a
0	0.00254901	0	0	0	0.000509801	RGD1566359
0	0.00197512	0.000256365	0	0.000316097	0.000509516	Necab3
0	0	0.000233652	0.00230869	0	0.000508469	Lama3
0.000329647	0	0.00221201	0	0	0.000508331	Epcam
0	0	0.00231995	0	0.000213985	0.000506788	Smc5
0	0	0	0	0.00252637	0.000505273	Faap24
0	0	0	0	0.00252401	0.000504802	Fabp4
0	0	9.94e-05	0	0.00241131	0.000502149	Nol3
0	0	0.000111212	0.00239856	0	0.000501955	Ednra
0	0	0.00250718	0	0	0.000501436	Sart3
0.000550225	0	0	0.00195644	0	0.000501332	Atf5
0	0	0	0	0.00250241	0.000500481	Dus3l
0	0	0	0.00117053	0.00131077	0.000496259	Crebrf
0	0	0.0024809	0	0	0.000496181	Il2rg
0.000370916	0.000599566	0	0.00150701	0	0.000495499	Trh
0	0	0	0.00246307	0	0.000492614	Dact2
0.000529469	0	0.00101911	0.000683222	0.000231069	0.000492574	Inf2
0	0	0.00202446	0	0.000434792	0.00049185	Kmt2d
0	0	0	0.00244876	0	0.000489752	Scnn1a
0	0	0.00214432	0.000140047	0.000163311	0.000489536	Tnni2
0	0	0	0.00244621	0	0.000489242	Sbp
0	0	0.00244486	0	0	0.000488972	Sfrp5
0	0.000524067	0.000964133	0.000609868	0.000340593	0.000487732	Abcc3
0	0	0	0.00243129	0	0.000486259	Dzip1l
0	0.00223509	0	0.000195183	0	0.000486054	Neurod2
0	0	0.00242925	0	0	0.000485849	Chit1
0	0	0	0.00242678	0	0.000485357	Pde4dip
0	0	0.000494115	0	0.00192552	0.000483927	Cyld-ps1
0	0.00200973	0	0	0.000408727	0.000483692	Rab6b
0	0.00154027	0.000877758	0	0	0.000483606	Supt20h
0	0.00203563	0	0.000174107	0.000195034	0.000480953	Paqr5
0	0.001759	0	0.000636775	0	0.000479156	Cemip2
0	0.00180782	0	0	0.000585069	0.000478579	Pef1
0.00226249	0	0	0	0.000129915	0.00047848	Ptger3
0	0	0.00239023	0	0	0.000478045	Mrc1
0	0	0.0020207	0	0.000366146	0.00047737	Tuba4a
0	0	0.00237336	0	0	0.000474672	Csrnp1
0	0	0.00237242	0	0	0.000474484	Zdhhc14
0	0	0	0.00237172	0	0.000474345	Dennd2a
0	0	0.0017924	0.000468334	0.000109789	0.000474106	Gsr
0	0	0	0.00236492	0	0.000472984	Phf13
0	0	0.00235847	0	0	0.000471693	Slc9a1
0	0	0	0.00235583	0	0.000471166	Gtf3c2
0	0.000260894	0	0	0.00209107	0.000470392	Psmb2
0	0	0.00235118	0	0	0.000470237	Xpnpep3
0.000244088	0	0.00210476	0	0	0.000469769	Srebf1
0.00234556	0	0	0	0	0.000469111	Txn1
0	0	0.00234187	0	0	0.000468375	Cdc14a
0	0	0.00233791	0	0	0.000467582	Cmpk2
0	0	0.00177873	0.000557649	0	0.000467276	Crxos1
0	0	0	0	0.00232904	0.000465807	Rnps1
0	0	0.000592282	0.000865387	0.000867445	0.000465023	Limk1
0	0	0.00231755	0	0	0.000463509	Hspa12b
0	0	0	0.000400423	0.00191489	0.000463062	Sox21
0	0	0.000261043	0	0.00204467	0.000461142	Smc6
0	0	0.00230193	0	0	0.000460386	Lbp
0	0	0	0.00230141	0	0.000460283	Map3k10
0	0	0	0.00229851	0	0.000459702	Lsp1
0	0	0.00229849	0	0	0.000459698	Aox4
0	0	0.00228381	0	0	0.000456762	Mybpc2
0	0	0.000264911	0.0020157	0	0.000456122	Fads3
0	0	0.00227498	0	0	0.000454997	Naga
0	0	0	0.00227492	0	0.000454985	Fgf9
0	0	0.00210094	0.000172124	0	0.000454613	Numa1
0	0	0	0.00227101	0	0.000454202	Ubr4
0	0	0.0022702	0	0	0.000454039	Ggta1
0	0	0	0.00226289	0	0.000452577	Malsu1
0	0	0.00226115	0	0	0.000452231	Lcat
0	0	0.000252889	0.00199983	0	0.000450543	Rin3
0	0.00133917	0.00090682	0	0	0.000449199	Rarres1
0	0	0	0.00224328	0	0.000448655	Vom1r97
0	0.000555941	0	0.00167892	0	0.000446971	Casp4
0	0.000252927	0	0.0019775	0	0.000446086	Plp2
0	0	0.00208586	0.00014392	0	0.000445957	Lima1
0	0	0	0.00221988	0	0.000443976	Scoc
0	0	0	0.00221914	0	0.000443828	Nars2
0	0	0.00221381	0	0	0.000442762	Dnajc15
0	0	0.00204029	0.000172064	0	0.000442471	Fgf12
0.000592674	0.00161418	0	0	0	0.000441372	Rprm
0.000935769	0	0.000378262	0.000888468	0	0.0004405	Sema6a
0.000403191	0	0	0.00179849	0	0.000440336	Tbkbp1
0	0	0.00141222	0.000781665	0	0.000438776	Zmiz2
0	0	0	0.00219194	0	0.000438388	Vapb
0	0.00218128	0	0	0	0.000436255	Akr1b7
0	0	0.00217398	0	0	0.000434796	Krt79
0	0.00019716	0.00178465	0	0.000190574	0.000434476	Fjx1
0	0.00104746	0	0.00112232	0	0.000433957	Prodh2
0	0.00216668	0	0	0	0.000433335	F3
0	0	0.00216381	0	0	0.000432763	Mkrn2os
0	0	0.000902229	0.00125907	0	0.000432259	Ccdc28a
0	0	0	0	0.00215699	0.000431397	LOC108353425
0	0	0.00214751	0	0	0.000429502	Mvp
0	0	0.000161889	0.00130401	0.000680752	0.00042933	Cryzl2
0	0	0	0.00214307	0	0.000428613	Ccdc191
0	0	0.000940352	0.00119961	0	0.000427992	Nfe2l1
0	0.000404974	0	0	0.00173402	0.000427799	Cd36
0	0.00213201	0	0	0	0.000426402	Slc22a17
0.000489577	0	0.000393958	0	0.00124461	0.000425629	Nfyc
0	0	0.00119679	0.000392725	0.000537912	0.000425485	Nfkbid
0	0	0.0021072	0	0	0.00042144	Mx2
0	0.000222149	0.00188052	0	0	0.000420534	Bahcc1
0	0	0.00120292	0.000896364	0	0.000419856	Snx13
0	0	0.00134696	0	0.000751925	0.000419778	Kif26b
0	0	0.000193551	0.00190216	0	0.000419143	Itpr1
0	0.000141571	0.000994329	0.000954137	0	0.000418008	Rab34
0.000422339	0	0.00165883	0	0	0.000416235	Gars1
0	0	0.000374928	0.00170321	0	0.000415628	Hal
0	0.000918459	0.00105825	0.000100294	0	0.000415401	Abca3
0.000330841	0	0	0.00174607	0	0.000415382	Retnla
0	0.000172044	0	0.000538594	0.00136197	0.000414521	Gatb
0	0	0	0.00116101	0.000892072	0.000410616	P4htm
0	0.000687948	0	0.00136456	0	0.000410501	Zcchc3
0	0	0	0.00205244	0	0.000410487	Il17b
0	0	0	0.00205071	0	0.000410142	Mettl2
0	0	0.00180548	0.000242726	0	0.000409642	Hnrnpm
0	0	0	0.00204372	0	0.000408744	Tomm5
0	0.001343	0	0.000699446	0	0.000408489	Pm20d2
0	0.00187342	0	0	0.000161688	0.000407021	Hsd3b7
0	0	0	0.00203487	0	0.000406975	Ensa
0.000427743	0.00027645	0.000363385	0.000793467	0.000171456	0.0004065	Msl3l2
0	0	0.00202816	0	0	0.000405632	Zfp329
0	0	0.00133225	0.000157401	0.000538389	0.000405609	Sdf2l1
0	0	0	0.00167034	0.000354463	0.000404962	Cd180
0.000185873	0	0.0017297	0.000107857	0	0.000404685	Madd
0	0	0	0.00202164	0	0.000404328	Ncor1
0.00169441	0	0	0	0.000325588	0.000404	Phldb3
0	0	0	0.000821124	0.00119849	0.000403923	S100a7l2
0	0	0.000728838	0.00128765	0	0.000403297	Atp2a1
0	0	0.00201365	0	0	0.00040273	Hsp90ab1-ps23
0	0	0	0	0.00201089	0.000402178	Pqbp1
0.000404177	0	0.000151962	0.00145453	0	0.000402135	Rfc1
0	0	0.00186575	0.000139471	0	0.000401043	Slc3a1
0.00174446	0	0.00025988	0	0	0.000400868	Tma16
0.000217332	0.00017408	0	0.00130224	0.000309585	0.000400648	Rsad2
0.000251456	0	0.000279263	0.0014724	0	0.000400624	Klc2
0	0	0.00199765	0	0	0.00039953	Slc41a1
0	0.00187612	0.00011945	0	0	0.000399114	Rcc1l
0	0	0.0019897	0	0	0.000397939	Mmd
0	0	0	0.00198853	0	0.000397706	Adora2b
0	0	0.00169231	0.000292791	0	0.00039702	Rgs7
0	0	0	0.00198472	0	0.000396944	Cyp8b1
0	0	0.00157945	0.000404608	0	0.000396812	Mgme1
0	0	0.00198147	0	0	0.000396295	Nf1
0.00125712	0	0.000323464	0.0003875	0	0.000393616	Lactb
0	0	0	0.00180659	0.000157919	0.000392902	Slc16a8
0	0	0.00168159	0.000282502	0	0.000392819	Kcne1
0	0	0	0.00196127	0	0.000392255	Ubqln2
0	0	0	0.00195582	0	0.000391165	Ak4
0	0	0.000340033	0	0.00161481	0.000390968	Chrd
0	0	0	0.00195373	0	0.000390747	Tinf2
0	0	0	0.00195249	0	0.000390497	Smpd3
0	0	0.000376087	0.00157562	0	0.000390342	Immp2l
0	0	0.00174115	0.000205838	0	0.000389398	Prb1
0	0.0019469	0	0	0	0.000389379	Cltc
0	0	0.00194602	0	0	0.000389204	Unc5b
0	0.000448716	0.000467515	0.0010246	0	0.000388166	Sh2d1a
0	0	0.00193633	0	0	0.000387267	Slc16a7
0	0.00164168	0	0.000293237	0	0.000386984	Klhl4
0	0	0.00185628	7.85e-05	0	0.000386966	Rpl18a
0	0	0	0.0019345	0	0.000386901	Nelfb
0.000305935	0.00065729	0	0.000970561	0	0.000386757	Sbds
0	0	0	0.00193202	0	0.000386404	Mvk
0.000432525	0.000116269	0	0.00137974	0	0.000385706	Gk
0	0	0	0.0019268	0	0.000385361	Foxp4
0	0	0.00192396	0	0	0.000384791	Sfxn4
0	0	0.00192198	0	0	0.000384397	Ttc5
0	0	0.00191962	0	0	0.000383923	Hspd1
0	0	0	0	0.00191852	0.000383704	Swi5
0	0.00171915	0.000198224	0	0	0.000383475	Pold4
0	0	0.00191716	0	0	0.000383431	Tmed7
0	0	0.00190946	0	0	0.000381892	Ivns1abp
0.000388859	0	0	0.00152046	0	0.000381864	Foxi1
0	0.000687697	0.00121941	0	0	0.000381421	Ube2e2
0	0	0.000727841	0	0.0011688	0.000379329	Cdk10
0	0	0.000643499	0.0012521	0	0.00037912	Gjb6
0	0	0	0.0018928	0	0.000378561	Fgf1
0	0	0.00018478	0.00169992	0	0.00037694	Dhtkd1
0	0	0.00187776	0	0	0.000375552	Mafg
0	0	0.000115867	0.00176112	0	0.000375398	Sncaip
0.00187102	0	0	0	0	0.000374204	Arhgap12
0	0	0.00135554	0	0.000514974	0.000374104	Mcpt10
0	0	0.00165527	0.000211687	0	0.000373391	Ctsq
0	0	0	0.00186476	0	0.000372952	LOC100359876
0	0	0.00186277	0	0	0.000372555	F2
0.00125294	0.000209173	0.000400416	0	0	0.000372506	Ptgr1
0	0.00171514	0	0.000146213	0	0.000372271	Hspa4l
0.000691239	0	0	0.000201659	0.000965637	0.000371707	Acot9
0	0	0	0.00185815	0	0.000371629	Ddc
0	0	0.00167801	0	0.000179433	0.00037149	Ccdc159
0	0	0.000951553	0.000905064	0	0.000371324	Asb12
0	0	0.000560227	0.0012963	0	0.000371306	Fmnl2
0	0	0.00185381	0	0	0.000370761	Calm2
0	0.0018494	0	0	0	0.000369881	Tlk1
0	0	0.00157848	0.000268493	0	0.000369395	Irf1
0	0	0.00184581	0	0	0.000369163	Idh3a
0	0.000165605	0	0.00167952	0	0.000369026	Sap30bp
0	0	0.00102808	0	0.000816217	0.00036886	Ercc3
0	0	0.000147848	0.00169101	0	0.000367773	Fam53c
0.00136474	0.000473684	0	0	0	0.000367684	Nnt
0	0.0018341	0	0	0	0.000366821	Atxn7l3b
0	0	0.00150778	0	0.000324972	0.000366549	Kcnk5
0	0	0	0.00183095	0	0.00036619	Itfg2
0	0.000999293	0	0	0.000830865	0.000366032	Pak1ip1
0	0	0	0.00182639	0	0.000365278	Phkb
0	0	0.0018249	0	0	0.000364981	Tex2
0	0	0	0.00182034	0	0.000364068	Osbp
0	0	0.00163835	0.000180597	0	0.00036379	Fbxo46
0	0	0.00181798	0	0	0.000363596	Zswim9
0	0.000681749	0.000505122	0.000473938	0.000149539	0.00036207	Hdac6
0	0	0.00180755	0	0	0.00036151	Mindy2
0	0.000856017	0	0.000949849	0	0.000361173	Mon2
0	0	0	0.00180578	0	0.000361156	Asip
0	0	0	0	0.00180257	0.000360514	Fam221a
0	0	0	0.00179775	0	0.000359551	Prrx2
0	0	0.00179488	0	0	0.000358976	Dnal4
0	0	0.00179441	0	0	0.000358882	Fam107a
0	0.00160826	0	0	0.000185428	0.000358738	Ambra1
0	0	0.00179066	0	0	0.000358132	Gramd2b
0	0	0.00178951	0	0	0.000357902	Pcnp
0	0	0	0	0.00178903	0.000357807	RGD1306063
0	0	0.00178903	0	0	0.000357805	Sox17
0	0.0008988	0	0.000886977	0	0.000357155	Fbxo44
0	0	0.000537993	0.00124085	0	0.000355769	Eeig1
0	0	0	0	0.0017782	0.000355641	Nfkbiz
0	0	0.00177736	0	0	0.000355473	Hgd
0	0	0.0017704	0	0	0.000354081	Whamm
0.000191515	0.00157639	0	0	0	0.000353581	Chrng
0	0	0.00163447	0.000131155	0	0.000353125	Si
0	0	0	0.00176482	0	0.000352965	Necab2
0	0	0.000163688	0	0.00159793	0.000352324	Bpifb6
0	0	0	0.0017563	0	0.00035126	Cops3
0	0	0.000653374	0.00110282	0	0.000351238	Cdh23
0	0	0	0	0.00175559	0.000351117	Cntd1
0	0	0.00029123	0	0.0014603	0.000350305	Bola2
0	0	0	0.000258334	0.00148944	0.000349554	Dipk2a
0	0.00105654	0.000690737	0	0	0.000349456	Celf1
0	0.0012763	0	0	0.000466008	0.000348461	Tnk2
0	0	0	0.00174223	0	0.000348447	Rad1
0	0	0	0.0017413	0	0.00034826	Vezt
0	0.000944167	0.000659172	0.000137114	0	0.000348091	Mvd
0	0.00173837	0	0	0	0.000347674	Gpihbp1
0	0.00137342	0.000362537	0	0	0.00034719	Tprg1l
0.00173309	0	0	0	0	0.000346617	Afg1l
0	0.00033277	0	0	0.00139597	0.000345748	Mup5
0.00118471	0	0.000344181	0.000199105	0	0.000345599	Apom
0	0	0.000304361	0.00142338	0	0.000345548	Stac3
0	0	0	0.00172579	0	0.000345158	Slc6a17
0.000877207	0	0.00042888	0.000282182	0.000133365	0.000344327	Stab1
0.00172074	0	0	0	0	0.000344148	Slc22a2
0	0.00171819	0	0	0	0.000343639	Serinc5
0	0	0.00143858	0.000272312	0	0.000342178	Tm9sf3
0	0	0.00157372	0.000135423	0	0.000341829	Aqp9
0	0.00170687	0	0	0	0.000341374	Tff1
0	0.00170218	0	0	0	0.000340435	Commd2
0	0	0.00170091	0	0	0.000340181	Arl6ip5
0	0	0	0.00122896	0.000470902	0.000339973	Ap1m2
0	0	0	0.00104208	0.000655909	0.000339597	Dock6
0	0	0.000758065	0.000939177	0	0.000339448	Eppk1
0	0	0	0.00169714	0	0.000339427	Snx1
0	0	9.61e-05	0.00125792	0.000342017	0.000339216	Dap
0	0	0.000200833	0.00149498	0	0.000339163	Prkcg
0	0	0.00156473	0.000131024	0	0.000339151	Hoxb6
0	0	0.000702757	0	0.000989355	0.000338422	Sh2d2a
0	0.000183245	0.00150843	0	0	0.000338334	Mcm4
0.000571693	0	0.00111795	0	0	0.000337929	Ddx56
0.000211976	0	0	0.00147729	0	0.000337852	Ncald
0	0	0	0.00168624	0	0.000337248	Sft2d3
0	0	0	0.000935183	0.000750628	0.000337162	RGD1304694
0	0	0.000879434	0	0.000802768	0.00033644	Mfhas1
0	0	0	0.00168147	0	0.000336294	Elmod2
0	0	0.00108901	0	0.000592142	0.00033623	C2cd4b
0	0	0.00168056	0	0	0.000336111	Inhbc
0	0	0.00167513	0	0	0.000335025	Rps26
0	0	0	0	0.00167463	0.000334926	Lcn10
0	0.000926776	0	0.000747782	0	0.000334912	Spcs1
0	0	0.00167002	0	0	0.000334003	Acot8
0.00166794	0	0	0	0	0.000333588	Ptrh2
0	9.51e-05	0.000721067	0.000626083	0.000222129	0.000332881	Sgk2
0	0	0	0.00166278	0	0.000332555	Slc39a4
0	0.00121886	0	0.000443255	0	0.000332423	Dcbld2
0	0	0	0	0.00166036	0.000332072	Prmt7
0	0	0	0.0016592	0	0.000331839	Drg1
0	0	0.000977875	0.000681126	0	0.0003318	Vmp1
0	0	0.00165691	0	0	0.000331381	RGD1564162
0	0	0.00122915	0.00042571	0	0.000330971	Nsfl1c
0	0	0.00130842	0.000343911	0	0.000330466	C2h4orf3
0	0	0.00165157	0	0	0.000330315	Prdm8
0	0	0.0016512	0	0	0.00033024	Padi2
0	0	0.00165116	0	0	0.000330231	Vav2
0	0	0.000352568	0.000250577	0.00104329	0.000329287	Ebpl
0	0.0011263	0	0.000171401	0.000348089	0.000329158	Pdpn
0	0.000912739	0	0.000730628	0	0.000328673	Tsr2
0.000406909	0	0	0.00123546	0	0.000328473	Chd4
0.000791545	0	0.000849307	0	0	0.00032817	Ece2
0	0	0.0016391	0	0	0.00032782	Pea15
0	0	0.000818255	0.000817154	0	0.000327082	Cyp20a1
0	0	0.00163424	0	0	0.000326848	Prc1
0	0.000270064	0.000892864	0.000470223	0	0.00032663	Ercc6
0	0	0.00125205	0.000379869	0	0.000326384	Nsdhl
0	0	0	0	0.00163056	0.000326113	Slc23a1
0	0	0.00011439	0.00107306	0.000441852	0.00032586	Pir
0	0	0.00162823	0	0	0.000325646	Hlf
0	0.00106391	0	0.000558496	0	0.000324481	Brd7
0.000238568	0	0	0.00138046	0	0.000323806	Polg
0	0.00105465	0	0	0.000560585	0.000323047	Tm4sf1
0.000561893	0	0.000136187	0.000912661	0	0.000322148	Fnbp1
0	0	0.00160996	0	0	0.000321992	Ap3b2
0	0	0.00160907	0	0	0.000321814	Igtp
0	0	0.00160583	0	0	0.000321166	Miox
0	0	0.00140982	0.000194617	0	0.000320888	Heyl
0.00142626	0	0.000174241	0	0	0.000320099	Nmrk1
0	0	0.00122166	0.000376308	0	0.000319593	Avpi1
0	0	0.00159714	0	0	0.000319429	Cops5
0	0	0	0.00159676	0	0.000319352	Irgm2
0	0	0	0.00159637	0	0.000319273	Mylk3
0	0.00100853	0.000379929	0.000206788	0	0.00031905	Snx14
0	0	0.00107415	0.000122894	0.000398082	0.000319025	Cdadc1
0	0	0.000822492	0.000227626	0.00054372	0.000318768	Slc12a6
0	0	0	0	0.00159381	0.000318761	Asprv1
0	0.00159269	0	0	0	0.000318537	Hcn1
0.00159218	0	0	0	0	0.000318437	Hif1a
0	0.00135744	0	0	0.000233863	0.00031826	Parp16
0	0	0	0.00158957	0	0.000317915	Lpo
0	0	0	0.00158364	0	0.000316728	Cryba4
0	0	0.000226494	0.00135104	0	0.000315508	Dnajc13
0	0	0.00157676	0	0	0.000315352	Cnpy2
0	0	0	0.000506085	0.00107053	0.000315323	Slc7a7
0	0	0	0	0.00157631	0.000315262	Ptger2
0	0	0	0	0.00157528	0.000315055	Tenm3
0	0	0	0.00157511	0	0.000315021	Tpm3
0	0.000184205	0	0.000261045	0.0011261	0.00031427	Jmjd6
0	0	0.00157024	0	0	0.000314048	Lpar3
0.000285362	0	0	0.000174514	0.00111028	0.000314031	Itgb5
0	0	0.000630152	0.000939486	0	0.000313928	Gdi1
0	0	0.00144673	0.000122639	0	0.000313873	Hibch
0	0	0.00063341	0	0.000934669	0.000313616	Sfswap
0	0	0	0	0.00156727	0.000313454	Spink1l
0	0	0	0.00156282	0	0.000312563	Kcnb1
0	0	0	0.00156123	0	0.000312245	Mymk
0	0	0	0.001561	0	0.0003122	Srrm2
0	0	0.00155994	0	0	0.000311987	Cisd2
0	0	0.000905298	0.000653212	0	0.000311702	Gp5
0	0	0	0	0.00155696	0.000311393	Hmgb4
0.000394748	0	0.000333447	0.000824928	0	0.000310625	Phtf2
0	0	0.00155266	0	0	0.000310532	Parp14
0	0	0	0.00154562	0	0.000309124	Ptpn21
0	0	0.00125994	0	0.000277985	0.000307584	Mcub
0	0	0	0.00153585	0	0.00030717	Cavin2
0	0	0.00153399	0	0	0.000306798	Cpne1
0	0	0	0.000906476	0.000626915	0.000306678	Spred3
0	0	0.00153226	0	0	0.000306453	Pkmyt1
0	0	0.00153024	0	0	0.000306049	Ddx54
0	0	0.00152966	0	0	0.000305931	Tfip11
0	0	0	0	0.00152964	0.000305927	Phaf1
0	0.00152908	0	0	0	0.000305815	Itga9
0	0	0	0.00152867	0	0.000305734	Rnf207
0	0	0	0	0.00152798	0.000305595	Ephb4
0	0	0	0.00152555	0	0.00030511	Dchs1
0	0	0	0	0.00152108	0.000304216	Dusp9
0	0	0.000831905	0	0.000687442	0.000303869	Ctnnd2
0	0	0.00151792	0	0	0.000303585	Eif4g2
0	0	0.000108193	0.00104572	0.000363994	0.00030358	Vax2
0	0	0	0.000770791	0.000744804	0.000303119	Oprk1
0	0	0.000756136	0.000758965	0	0.00030302	Phf21a
0	0	0.00137245	0	0.000142024	0.000302896	Foxp2
0	0	0.00151418	0	0	0.000302836	Crnkl1-ps1
0	0	0	0.00151217	0	0.000302434	Bcdin3d
0	0.00137619	0	0.000135511	0	0.000302339	Fkbp11
0	0	0.00127439	0	0.000236142	0.000302105	Apobec1
0	0	0	0.00048911	0.00101827	0.000301476	Rab5b
0	0	0.00096225	0.000542882	0	0.000301026	Ptprs
0.000458626	0	0	0.00104594	0	0.000300913	Cdk16
0	0	0.000769004	0.000488506	0.000243975	0.000300297	Scn1a
0	0	0.000282706	0	0.00121627	0.000299795	Foxk1
0.00149621	0	0	0	0	0.000299243	Pon3
0	0	0.00149563	0	0	0.000299127	Chfr
0	0	0.000830132	0.000662332	0	0.000298493	Gnao1
0	0	0.00113255	0.000359638	0	0.000298438	Lalba
0	0	0.000812757	0.000674731	0	0.000297497	Pla2g4b
0	0.00148494	0	0	0	0.000296988	Fcgr3a
0	0	0	0.00148312	0	0.000296624	Prodh
0	0	0.000604155	0	0.000878949	0.000296621	Vcl
0	0	0.001483	0	0	0.000296601	Muc5ac
0	0	0	0	0.00148081	0.000296162	Aadac
0	0	0	0	0.00147883	0.000295765	LOC680121
0	0.00147763	0	0	0	0.000295526	Smad7
0	0	0.000382565	0.00109427	0	0.000295368	Slc16a13
0	0	0	0.00147654	0	0.000295308	Rassf9
0	0	0.00132445	0.000152052	0	0.000295301	Egr4
0	0	0	0.00147569	0	0.000295137	Cyp21a1
0	0	0.00147445	0	0	0.000294891	Zbtb5
0	0	0.000348314	0.00112542	0	0.000294746	Akp3
0	0	0.00107128	0	0.000401742	0.000294605	Ctxn1
0	0	0	0	0.0014723	0.00029446	Eml2
0	0.000260549	0.00121117	0	0	0.000294344	Lynx1
0.0011251	0	0.000344277	0	0	0.000293875	Fcer2
0	0	0	0.00146916	0	0.000293831	Trmt6
0	0	0.00026678	0.00119949	0	0.000293254	Hrh4
0	0	0	0.00146577	0	0.000293154	Mturn
0	0	0	0.0014651	0	0.000293019	Rdh5
0	0	0	0.00146507	0	0.000293015	Myo18a
0	0	0.00146499	0	0	0.000292999	Rufy3
0	0	0.000431652	0.00103315	0	0.000292961	Edem2
0	0	0.00038701	0.00107597	0	0.000292596	Hck
0	0	0	0	0.00146291	0.000292583	Ifi27
0	0	0.00145898	0	0	0.000291796	Trak2
0	0	0.00145816	0	0	0.000291631	Rps2-ps23
0	0	0	0.000345366	0.00111196	0.000291466	Fuca2
0	0	0.00145491	0	0	0.000290982	Car5a
0	0	0	0.000999575	0.000455159	0.000290947	Cryz
0	0.000562056	0.000682246	0	0.000210266	0.000290914	Clec3a
0	0.00120726	0.000246587	0	0	0.00029077	Alx3
0	0	0	0.00145293	0	0.000290587	Hist2h2be
0	0	0.000621651	0.000828497	0	0.000290029	Nr1h2
0	0.000259568	0	0.000173481	0.00101697	0.000290004	Chpf2
0	0	0.000342986	0.00110597	0	0.000289792	Raf1
0.00144699	0	0	0	0	0.000289397	Ptk7
0	0.000802308	0.000130889	0	0.000513491	0.000289338	Zfp341
0	0.00104801	0.000396858	0	0	0.000288973	Khdrbs2
0	0	0	0.00144096	0	0.000288192	Chst8
0	0	0.00143991	0	0	0.000287981	Vgll2
0	0	0.0014397	0	0	0.000287939	Ccr4
0	0	0.00143776	0	0	0.000287551	Car14
0	0.00143661	0	0	0	0.000287321	Ephb6
0	0.000970387	0	0.000463358	0	0.000286749	Dab2ip
0	0.00143281	0	0	0	0.000286562	Nt5c
0	0.00143036	0	0	0	0.000286071	Cyp2d2
0	0	0	0.00136312	6.71e-05	0.000286034	Nup93
0	0	0	0.00142973	0	0.000285946	Socs1
0	0	0.000230034	0.00119859	0	0.000285724	Fcrla
0	0	0.000684875	0.000743124	0	0.0002856	Pros1
0	0.00142677	0	0	0	0.000285354	Heatr5a
0	0	0.00142589	0	0	0.000285178	Plcb4
0	0	0.00142319	0	0	0.000284638	Prl8a9
0	0	0	0	0.00142286	0.000284573	Lrrfip1
0	0	0.000262285	0.00116044	0	0.000284545	Taar1
0	0	0.00142106	0	0	0.000284211	Atp6v1g3
0	0	0	0	0.00142103	0.000284207	Prkd2
0	0	0.00136087	5.88e-05	0	0.00028394	Ampd3
0	0	0	0	0.00141934	0.000283867	Tceal3
0	0	0	0	0.00141746	0.000283492	Lrrc14b
0	0	0.00141644	0	0	0.000283288	Oxld1
0	0	0	0.00141553	0	0.000283107	Fem1b
0	0	0.00141503	0	0	0.000283006	Tfrc
0	0	0.0014149	0	0	0.00028298	Serpinb7
0.000355592	0	0.000269546	0.000788229	0	0.000282673	Slc46a1
0	0	0.0011369	0.000276327	0	0.000282645	Mlana
0	0	0	0.00103009	0.000379926	0.000282004	Tmem184c
0	0	0	0.000601088	0.000808667	0.000281951	Ide
0	0	0	0	0.00140966	0.000281931	Cluap1
0	0.000214987	0.000176174	0.00101564	0	0.00028136	Ust5r
0	0	0	0.00140667	0	0.000281334	Tug1
0	0	0	0.000193831	0.00121215	0.000281197	Bmf
0.00140488	0	0	0	0	0.000280976	Atp5mk
0.000903948	0	0	0.000497323	0	0.000280254	Etnk2
0	0	0	0.00127879	0.000120579	0.000279874	Sil1
0	0	0	0	0.00139598	0.000279197	Alkbh2
0	0	0.000853932	0	0.000541412	0.000279069	Kctd9
0	0	0	0.00139488	0	0.000278975	Rnf38
0	0	0.00139428	0	0	0.000278855	Herc1
0	0	0	0.0013938	0	0.000278761	Vat1
0	0	0	0.00139076	0	0.000278151	Dbh
0	0	0	0.000929884	0.000460436	0.000278064	Plxna3
0	0	0.00138799	0	0	0.000277598	Tnfsf11
0	0	0.00138542	0	0	0.000277084	Syngr2
0	0	0	0.0013839	0	0.000276779	Ccn1
0	0	0	0.00138197	0	0.000276394	Por
0	0	0	0.00138147	0	0.000276294	Tram1
0	0	0	0.00137998	0	0.000275996	Ncapd2
0	0	0	0.00137653	0	0.000275305	Ldha
0	0	0	0	0.00137386	0.000274771	Aasdh
0	0	0.000699744	0.000673472	0	0.000274643	Bcl2l1
0	0.000388059	0.000688274	0.000295263	0	0.000274319	Cnot1
0	0	0	0.00137085	0	0.00027417	Morc4
0	0	0	0.00029737	0.00107253	0.000273981	Pdia2
0	0	0	0	0.00136597	0.000273193	Phtf1
0	0	0.00121186	0.000152042	0	0.000272781	RT1-N1
0	0	0.00136325	0	0	0.000272651	Slc51a
0	0.00136244	0	0	0	0.000272488	Fbxo42
0	0	0.000117221	0	0.00124289	0.000272021	Tmem128
0	0	0.00111601	0.000242672	0	0.000271737	Galc
0	0	0	0.00135764	0	0.000271529	Osgin2
0	0.000254755	0.000778816	0	0.00032158	0.00027103	Cib2
0	0	0	0.00135068	0	0.000270137	Sun2
0	0	0	0.00134892	0	0.000269783	Spata6
0	0	0	0.00134812	0	0.000269623	Aass
0	0	0.00134788	0	0	0.000269577	Itpr3
0	0	0	0.00134541	0	0.000269083	LOC502684
0	0	0.00114255	0.000199885	0	0.000268488	Tmem270
0	0	0	0.000987717	0.000353004	0.000268144	Nrtn
0	0	0.00134027	0	0	0.000268054	Syn1
0.000474011	0	0.000143855	0.000722116	0	0.000267996	Cers1
0	0	0.00106631	0	0.000273386	0.00026794	P2rx1
0	0	0	0.00133664	0	0.000267328	Sycp2
0	0	0	0.000321999	0.0010144	0.000267279	Nuf2
0	0.0010801	0.000253848	0	0	0.00026679	Pink1
0	0	0.00133326	0	0	0.000266652	Lrfn2
0	0	0	0.000333167	0.000999366	0.000266507	Stk3
0	0.00133174	0	0	0	0.000266348	Eno2
0.000778063	0.000434637	0	0.000117574	0	0.000266055	Mybpc1
0	0	0.00132716	0	0	0.000265431	Mettl17
0	0	0	0.00132526	0	0.000265052	Smim8
0	0.000822292	0	0.000501253	0	0.000264709	Ttc39c
0	0	0.00101935	0.000302299	0	0.00026433	Cyp3a18
0	0	0.0013212	0	0	0.000264239	Hsp90b1
0	0	0	0.00131863	0	0.000263726	Tle3
0.000291098	0	0.000816802	0.000208905	0	0.000263361	Tex101
0	0	0	0.00131641	0	0.000263283	Alcam
0	0.000171898	0.00114445	0	0	0.000263271	Slc25a28
0	0.0013147	0	0	0	0.000262941	Trappc9
0	0	0.000256377	0.00105607	0	0.00026249	Oat
0	0.00131153	0	0	0	0.000262306	Pla2r1
0	0	0	0.000487223	0.000822997	0.000262044	Hoxa11
0	0	0.000521124	0.000787816	0	0.000261788	Csf2ra
0	0	0.00130732	0	0	0.000261464	Btg2
0	0.000196139	0.000612002	0.000248611	0.000249209	0.000261192	H3f3b
0	0.000234279	0.000726657	0	0.000344937	0.000261175	Stat1
0	0	0.000401462	0.000640011	0.000264041	0.000261103	Tceal5
0	0	0.00130247	0	0	0.000260494	Cep20
0.00112901	0	0.000172745	0	0	0.000260351	Cnot10
0	0.00130098	0	0	0	0.000260196	Ptprb
0	0.000199904	0.00110059	0	0	0.000260099	Tnrc6c
0.000330041	0	0	0.000967848	0	0.000259578	Bdh1
0	0	0.000370854	0.000925884	0	0.000259348	Nme6
0	0	0	0.00129537	0	0.000259074	Usp47
0	0.000264747	0.000770781	0.000259825	0	0.000259071	Il10rb
0.000376459	0	0.000562046	0.000354387	0	0.000258578	Cma1
0	0.000646719	0	0.000646137	0	0.000258571	Gstt1
0	0	0.00098654	0.000305899	0	0.000258488	Thrsp
0	0.00129159	0	0	0	0.000258319	Eif4e
0	0	0.00128692	0	0	0.000257383	N5
0	0	0.000773375	0.000513469	0	0.000257369	Ralgps2
0	0.0012864	0	0	0	0.000257281	Pld2
0	0	0	0.00128531	0	0.000257063	Atp6v0d1
0	0.000873106	0	0.000411588	0	0.000256939	Nkapd1
0	0	0	0.00128385	0	0.000256769	Cap1
0	0	0.00128288	0	0	0.000256576	Kcnh7
0	0	0.000297314	0.000984916	0	0.000256446	Wdr48
0	0	0	0.0012816	0	0.00025632	Flywch2
0	0	0.00127904	0	0	0.000255807	Ppm1l
0	0.00028624	0.000992184	0	0	0.000255685	Golm2
0	0	0	0.000175169	0.00110091	0.000255215	Rbm10
0	0	0	0.00127601	0	0.000255202	Slc38a5
0	0	0	0.00127458	0	0.000254916	Klf2
0	0	0.00127408	0	0	0.000254816	Pum3
0	0	0.000139897	0	0.00113309	0.000254597	Wdr95
0	0.00127215	0	0	0	0.00025443	Tspan12
0	0.000657768	0.000612033	0	0	0.00025396	Fa2h
0	0.000890905	0	0.000377806	0	0.000253742	Ugt2b
0	0	0	0.000908034	0.000357445	0.000253096	Lrsam1
0.0012639	0	0	0	0	0.000252779	Znhit6
0	0	0	0.00126354	0	0.000252709	Erp29
0	0	0.000964101	0	0.000298974	0.000252615	Brd9
0	0	0	0	0.00126194	0.000252388	Dsc2
0	0	0	0.00125933	0	0.000251866	Rgl1
0	0	0.000979107	0.000280043	0	0.00025183	Jam3
0	0	0.00125828	0	0	0.000251656	Neurod1
0	0.000168478	0	0	0.00108491	0.000250677	Pvalb
0	0.00063011	0.000619503	0	0	0.000249923	Slc66a2
0	0.000966104	0.000283163	0	0	0.000249853	Cyp2c12
0	0	0	0.00124753	0	0.000249507	Ergic1
0	0	0	0.000507985	0.000738853	0.000249367	Aifm3
0	0	0.000752552	0.000494113	0	0.000249333	Lrrn2
0	0	0	0.00124605	0	0.000249211	Rnf216
0	0	0	0.00124565	0	0.00024913	Hmgcl
0	0.0010127	0.000232449	0	0	0.00024903	Lrrc4b
0	0	0	0.00124383	0	0.000248766	Pik3c2g
0	0.00124279	0	0	0	0.000248559	Wdr55
0	0.00124245	0	0	0	0.000248489	Tecr
0	0	0	0.00124066	0	0.000248132	Fkbp1a
0	0	0	0.0012393	0	0.00024786	RGD1306556
0.000291347	0	0.000947676	0	0	0.000247805	Mybbp1a
0	0	0	0	0.0012387	0.00024774	Rnf103
0	0	0.00123777	0	0	0.000247554	Pdcl
0	0	0	0.000328444	0.000908879	0.000247465	Lmbr1l
0	0	0.00123464	0	0	0.000246928	Ptk2
0	0	0.00123302	0	0	0.000246604	Gpn3
0.000721215	0	0	0	0.000510379	0.000246319	Psmg3
0	0.000169813	0	0.00106046	0	0.000246054	Flvcr2
0	0	0.000939011	0	0.000290541	0.00024591	Shb
0	0	0	0.00122907	0	0.000245813	Ttc8
0	0	0.000180724	0.00104791	0	0.000245727	Rtkn
0	0	0.00122652	0	0	0.000245304	Hnrnpa1
0	0	0	0.00122611	0	0.000245221	Plk2
0	0	0	0.00122337	0	0.000244673	Trmt44
0	0	0.00109707	0.000125799	0	0.000244573	Rasl11b
0	0	0	0.00122153	0	0.000244305	Gata6
0	0	0.00122099	0	0	0.000244199	Slc35f5
0	0	0.00122099	0	0	0.000244199	Urb2
0	0	0	0.00122039	0	0.000244079	Map4k5
0	0	0.00121785	0	0	0.000243569	Galnt4
0	0.000415293	0	0.000383172	0.000418282	0.000243349	Ifitm3
0	0	0	0.001215	0	0.000243001	Mab21l2
0	0.000484131	0.000730439	0	0	0.000242914	Glra1
0	0	0	0.00121262	0	0.000242523	Prr15
0	0	0.00121232	0	0	0.000242463	Psmd12
0	0	0.00100186	0	0.000210061	0.000242384	Lgals7
0	0	0.0012114	0	0	0.000242279	Tmcc1
0	0.00120853	0	0	0	0.000241707	Slc27a2
0	0	0	0.0012077	0	0.000241539	Rras
0	0	0	0.0012076	0	0.000241519	Zfp644
0	0	0.000330927	0	0.000875942	0.000241374	Ercc8
0	0.00120606	0	0	0	0.000241211	Tmem82
0	0	0.000334023	0.000869614	0	0.000240727	Rnf11
0	0	0	0.000932141	0.000271455	0.000240719	Wdr18
0	0	0.00120261	0	0	0.000240521	Ins1
0	0	0.000947689	0	0.000254802	0.000240498	Folh1
0	0	0	0.000784099	0.0004162	0.00024006	Hdac7
0.000316236	0	0.000882661	0	0	0.000239779	Dll1
0.000996505	0	0.000199932	0	0	0.000239287	Chrm2
0.00119408	0	0	0	0	0.000238815	Usp29
0	0	0.000586744	0	0.00060695	0.000238739	Slc25a35
0	0	0	9.78e-05	0.0010938	0.000238313	Sostdc1
0	0	0	0	0.00118987	0.000237974	Il33
0	0.00118876	0	0	0	0.000237752	Mprip
0	0.00118633	0	0	0	0.000237266	Tepsin
0	0	0.000885116	0.000299761	0	0.000236976	Emc10
0	0	0.000238019	0.000546351	0.000397705	0.000236415	St7l
0	0	0.000470229	0.000711616	0	0.000236369	Clip1
0	0	0	0.00118115	0	0.00023623	Pcna
0	0	0.00118099	0	0	0.000236197	Pfkm
0	0	0	0.00118032	0	0.000236065	Pax8
0	0	0.0011778	0	0	0.00023556	Akr1c15
0	0	0	0	0.00117743	0.000235486	Lipf
0	0.00117732	0	0	0	0.000235464	Med30
0	0	0.000191999	0.000984912	0	0.000235382	Syt1
0	0	0.00117584	0	0	0.000235169	Gprasp1
0	0	0.000963766	0.000211286	0	0.000235011	Atp1b1
0	0	0.000705894	0.000469085	0	0.000234996	Igdcc3
0	0.000342526	0.000658157	0.000174209	0	0.000234978	Ccdc68
0.000996924	0	0.000174801	0	0	0.000234345	Cox8b
0	0	0.000614934	0.000556762	0	0.000234339	Crhr1
0	0	0	0.00117	0	0.000233999	Esm1
0	0.000802324	0	0.000366811	0	0.000233827	Hmga2
0	0	0.000165974	0	0.00100157	0.00023351	Ddost
0	0	0.000558016	0	0.000609501	0.000233503	Atp6v0a2
0	0	0.000736988	0	0.000426983	0.000232794	Tm7sf2
0.00102101	0	0	0	0.000142846	0.000232771	Pknox1
0	0	0.000542605	0.000619438	0	0.000232409	LOC286987
0	0	0	0.00116016	0	0.000232033	Bank1
0	0	0	0	0.00116011	0.000232023	Casp7
0	0.00115903	0	0	0	0.000231806	Capn13
0	0	0	0	0.0011582	0.000231641	Rfc4
0	0	0.000682202	0	0.000474924	0.000231425	Rbfox2
0	0.00038268	0.000506727	0.000267689	0	0.000231419	Bcl7b
0	0	0	0	0.00115646	0.000231292	Rara
0	0	0.000744137	0.000410616	0	0.000230951	Agk
0	0	0.0006232	0.000530878	0	0.000230816	F8a1
0	0	0.000321948	0.000289027	0.000541194	0.000230434	Sh3tc2
0	0	0	0	0.00114869	0.000229738	Thumpd3-as1
0	0	0.000330074	0.000818026	0	0.00022962	Fam234a
0	0	0	0.00114668	0	0.000229336	Fat3
0	0	0.00114629	0	0	0.000229258	Bmp4
0	0	0.00114592	0	0	0.000229184	Tmc4
0	0	0.00114518	0	0	0.000229036	Ddx47
0	0	0.000467657	0	0.000676959	0.000228923	Zmat4
0	0	0	0.00114433	0	0.000228865	Ube2s
0	0	0.0011435	0	0	0.000228699	Phb2
0	0	0	0.00114304	0	0.000228608	Chrnd
0	0	0	0.00114168	0	0.000228336	Try5
0	0	0.000528787	0.000212544	0.000398571	0.000227981	Six4
0	0.000428716	0	0	0.000710631	0.000227869	Rbm4
0	0	0	0.00113896	0	0.000227793	Morn4
0	0	0.000208451	0.000930252	0	0.000227741	Car4
0	0	0.00113863	0	0	0.000227725	Pccb
0	0	0.00113861	0	0	0.000227722	Ube2d2b
0	0	0.00113842	0	0	0.000227685	Orc5
0	0	0.00113817	0	0	0.000227634	Bloc1s5
0	0	0	0.000356768	0.000781103	0.000227574	Isyna1
0	0	0	0.00113536	0	0.000227072	Ccnd1
0	0	0	0	0.00113458	0.000226916	Sft2d2
0	0.00113428	0	0	0	0.000226856	Rbm38
0	0	0	0.00113416	0	0.000226832	Slc9a8
0	0.000706165	0.000427601	0	0	0.000226753	Tpra1
0	0	0.00113345	0	0	0.00022669	Klrc1
0	0.000941676	0.000191396	0	0	0.000226614	Svip
0	0.000641316	0	0.000491431	0	0.000226549	Hes5
0	0	0.00113234	0	0	0.000226467	Pla2g2a
0	0	0	0	0.00113224	0.000226447	Epb41l5
0	0	0	0.00113205	0	0.000226409	Oga
0	0	0	0.000639675	0.000490637	0.000226062	Coro2a
0	0	0.00112935	0	0	0.00022587	Parp12
0	0	0	0.000678847	0.000450485	0.000225867	Atoh8
0	0	0.00112717	0	0	0.000225435	Iapp
0	0	0	0.00017714	0.000949983	0.000225425	Mafb
0	0	0	0	0.00112566	0.000225132	Sdc2
0	0	0	0.00112566	0	0.000225132	Cep295nl
0.000635712	0	0.000148254	0.000340954	0	0.000224984	Cyp4a1
0	0	0.000808866	0.000315135	0	0.0002248	Lrig3
0	0	0	0	0.00112055	0.00022411	Prr12
0	0.000307127	0.00063089	0.000182455	0	0.000224094	Cyp1a1
0	0.000250248	0	0.000869664	0	0.000223982	Bicral
0	0.00111891	0	0	0	0.000223782	Hivep2
0	0	0.000848953	0.000126448	0.00014345	0.00022377	Lrrc24
0	0	0	0	0.00111862	0.000223724	Trappc8
0	0	0.000344984	0.0001785	0.000591781	0.000223053	St6galnac5
0	0	0	0.00034967	0.000764973	0.000222929	Tmeff1
0	0.000148192	0	0.000966261	0	0.00022289	Adcy6
0	0	0	0.00111171	0	0.000222342	Fcna
0	0	0	0.000824507	0.000286702	0.000222242	Tmem67
0	0.00111094	0	0	0	0.000222189	Tagln3
0	0	0	0.0011109	0	0.00022218	Smdt1
0	0	0.000778042	0	0.00033179	0.000221967	Col7a1
0	0	0.0011055	0	0	0.0002211	Cilp2
0	0	0.000249507	0.000624829	0.000230257	0.000220919	Lep
0.00110339	0	0	0	0	0.000220678	Adk
0	0	0.0011029	0	0	0.00022058	Igsf23
0	0	0	0	0.0011028	0.000220559	Fam118a
0	0	0.000276373	0.000825553	0	0.000220385	Fam78b
0	0	0	0.00110017	0	0.000220033	Stoml1
0	0	0	0.00109982	0	0.000219965	Grb7
0	0	0.00109814	0	0	0.000219628	Oplah
0	0	0.00109732	0	0	0.000219464	Tmem234
0	0.000978271	0	0	0.000118302	0.000219315	Trim5
0	0	0	0.00109619	0	0.000219238	Lgals2
0	0	0	0.00109591	0	0.000219181	Fam229a
0	0	0	0.00109507	0	0.000219013	Fam124a
0	0	0	0.00109457	0	0.000218914	Tyk2
0	0	0.00109385	0	0	0.00021877	Fscn1
0	0	0.00109239	0	0	0.000218478	Pgpep1
0	0	0.00109229	0	0	0.000218459	Cytl1
0	0	0	0.00048363	0.00060796	0.000218318	Pitx3
0	0	0.00042394	0.000509377	0.000158115	0.000218286	Hsd3b1
0	0	0	0.00109036	0	0.000218071	C13h1orf116
0	0	0	0	0.00108955	0.000217911	Tubb5
0	0	0	0.0010895	0	0.000217901	Traf3
0.000255754	0.000833616	0	0	0	0.000217874	Mtif2
0	0	0.00108911	0	0	0.000217822	Mad2l2
0	0	0	0	0.00108902	0.000217803	Cybc1
0	0	0	0	0.00108896	0.000217792	Cep78
0	0	0.00108854	0	0	0.000217708	Foxi2
0	0	0.000436037	0	0.000651728	0.000217553	Pygl
0	0	0.000364763	0	0.000722411	0.000217435	Mfap2
0	0	0	0	0.00108631	0.000217261	Vps35
0	0	0.000463939	0.000622167	0	0.000217221	Zfyve19
0	0	0	0.0010861	0	0.000217219	Zmym3
0	0	0	0.00108597	0	0.000217194	Ccnl2
0	0	0.000476812	0.00060869	0	0.0002171	Mns1
0	0	0	0	0.00108547	0.000217095	Fshb
0	0	0.000916364	0.000169076	0	0.000217088	Tnfaip8
0.000293566	0	0	0.000327663	0.000464171	0.00021708	Plek
0	0	0.000354543	0.000729561	0	0.000216821	Fgg
0.000304909	0.000284855	0	0	0.000493726	0.000216698	Golph3l
0	7.57e-05	0.00100758	0	0	0.000216657	Cd69
0	0	0.000498809	0	0.000582027	0.000216167	Fap
0	0	0	0.00108069	0	0.000216138	Tifa
0	0	0.0010799	0	0	0.000215981	Tmem45a2
0	0.000352813	0	0	0.000725636	0.00021569	Spin2b
0	0.000232539	0.000421834	0.000423738	0	0.000215622	Slc25a32
0	0	0.000314463	0.000763568	0	0.000215606	Chd9
0	0	0.000966238	0.00011028	0	0.000215304	Sell
0	0	0	0.00107571	0	0.000215141	Mfap5
0	0	0	0.00107535	0	0.00021507	Tcf7l2
0	0	0.00107474	0	0	0.000214947	Ttc6
0	0	0.00107346	0	0	0.000214691	Coa3
0	0.000159889	0.000405453	0.000507137	0	0.000214496	Rnf128
0	0	0	0.00106859	0	0.000213717	Btd
0	0	0.00106828	0	0	0.000213655	Mobp
0.00106729	0	0	0	0	0.000213458	Prkca
0	0.000830393	0	0.000236257	0	0.00021333	Fam229b
0	0	0.00106608	0	0	0.000213217	Obp3
0.000385685	0	0.00068004	0	0	0.000213145	RGD1559459
0	0	0.000481503	0	0.000582941	0.000212889	Nudt22
0	0.00106412	0	0	0	0.000212823	Gltp
0	0	0.000818559	0.000245351	0	0.000212782	Dnajc22
0	0.0010615	0	0	0	0.000212301	Mif4gd
0	0	0.0010609	0	0	0.000212181	Andpro
0	0	0	0	0.00105927	0.000211853	Atp6v1b2
0	0.000139562	0	0.00091944	0	0.0002118	LOC689589
0	0	0	0.00105845	0	0.000211689	D2hgdh
0.000539243	0	0	0	0.000518773	0.000211603	Eif4h
0	0	0.000659534	0	0.000397027	0.000211312	Ly6c
0	0	0.00105623	0	0	0.000211245	Pmch
0	0	0.000750997	0.000303059	0	0.000210811	Tmem50b
0	0	0	0	0.00105322	0.000210644	Rps5
0	0	0.00105138	0	0	0.000210275	Msh6
0	0	0	0.00105043	0	0.000210086	Psmd1
0	0	0.00105007	0	0	0.000210014	Ccdc3
0	0	0.00104934	0	0	0.000209867	LOC100910973
0	0	0	0.000861598	0.000186735	0.000209667	Cd99l2
0	0	0	0.00104696	0	0.000209391	Ybx2
0.000250807	0	0	0	0.000795632	0.000209288	Pcbp3
0	0	0.000808977	0	0.000237039	0.000209203	Cttnbp2nl
0	0	0	0.00104578	0	0.000209155	Slc13a5
0	0.000542341	0	0.000501961	0	0.00020886	Itih3
0	0.000771059	0	0.000272323	0	0.000208677	Fabp9
0	0	0.00104124	0	0	0.000208248	Slc35b4
0	0	0.000520201	0.000218489	0.000301913	0.000208121	Nudt6
0	0	0	0.00103981	0	0.000207962	Znrf2
0	0.00071756	0	0.00032197	0	0.000207906	Pdzrn3
0.00103897	0	0	0	0	0.000207794	RGD1560784
0	0	0.00103868	0	0	0.000207737	Mybph
0	0	0.000866422	0	0.00017081	0.000207446	LOC685203
0	0	0.00103677	0	0	0.000207353	Rpl39l
0.00103659	0	0	0	0	0.000207318	Maob
0	0	0	0.001036	0	0.0002072	Topbp1
0	0	0	0.00103455	0	0.000206911	Zfp27
0	0	0.000333163	0	0.000701126	0.000206858	Picalm
0	0	0	0.000823339	0.000210666	0.000206801	Gpatch2l
0.00103379	0	0	0	0	0.000206758	Acsf3
0	0	0.000799503	0.000232304	0	0.000206361	Nkd2
0	0	0	0.00103176	0	0.000206352	Nln
0	0	0.00088415	0.000146553	0	0.000206141	Amigo3
0	0	0.00102957	0	0	0.000205915	Fgfbp3
0	0	0.00102944	0	0	0.000205888	Hmgn5
0	0.000401594	0.000106896	0	0.00052086	0.00020587	Stat6
0	0	0	0.00102925	0	0.000205849	Pnma8b
0	0	0	0.00102923	0	0.000205847	Rhbdd2
0	0	0	0.00102841	0	0.000205682	Vkorc1
0	0.00102799	0	0	0	0.000205598	Glrx
0	0	0	0.00102642	0	0.000205284	Gsdma
0	0	0.00102627	0	0	0.000205254	H4cl3
0	0	0.000308171	0.000716218	0	0.000204878	Smad3
0	0	0.00102332	0	0	0.000204665	Mknk1
0	0	0.000682217	0.000340731	0	0.00020459	Mterf4
0	0	0.00102187	0	0	0.000204374	Gstm7
0.000223922	0	0.000797907	0	0	0.000204366	Pdgfc
0	0	0.00102065	0	0	0.000204131	Acsl3
0	0	0	0.00101664	0	0.000203327	R3hcc1
0	0	0.000666394	0.000349611	0	0.000203201	Fgfr1
0	0	0	0	0.00101594	0.000203189	Hunk
0	0	0	0.0010149	0	0.00020298	Mk1
0	0	0	0.00101459	0	0.000202918	Scd
0	0.00101298	0	0	0	0.000202595	Mgat5
0	0	0.00101082	0	0	0.000202165	Usp44
0	0	0.000753419	0	0.000256529	0.00020199	Myo9b
0	0	0.000509832	0.000499582	0	0.000201883	Ghr
0	0	0.00100918	0	0	0.000201835	Micu3
0	0	0.000260468	0.000748515	0	0.000201797	Polr3a
0	0	0	0.00100827	0	0.000201654	Thbd
0	0.001008	0	0	0	0.000201601	Shld2
0	0.00100743	0	0	0	0.000201486	Eml6
0	0	0	0.00100314	0	0.000200629	Apbb1
0	0	0.000714518	0.000288367	0	0.000200577	Cryl1
0	0	0.000631346	0.000371419	0	0.000200553	Cspp1
0	0	0.00100274	0	0	0.000200548	Cyp2c6v1
0.000130357	0	0	0.000872304	0	0.000200532	Gskip
0	0	0.000874179	0	0.000127267	0.000200289	Lztfl1
0	0	0	0.00100053	0	0.000200105	Serhl2
0	0	0	0.000101143	0.000896622	0.000199553	Tmem219
0	0	0	0.000995949	0	0.00019919	Srd5a1
0	0	0.000174174	0	0.00082001	0.000198837	Kctd13
0	0	0	0	0.000993188	0.000198638	Kif23
0	0	0	0	0.000992153	0.000198431	Pick1
0	0	0	0.000990255	0	0.000198051	Gtf2a1
0	0	0	0.000989829	0	0.000197966	Kif5b
0	0	0.000236657	0.000752946	0	0.000197921	Nacc2
0	0	0.000985238	0	0	0.000197048	Gldc
0	0	0	0.000985079	0	0.000197016	Dgkq
0	0	0.000984797	0	0	0.000196959	Chmp1a
0	0	0	0.000674588	0.000308272	0.000196572	Csn1s1
0	0	0.000167707	0.000467224	0.000347704	0.000196527	Esf1
0	0	0	0.000981172	0	0.000196234	Vstm5
0.000328319	0.000356267	0	0.000295692	0	0.000196056	Lrp5
0	0	0	0.000980072	0	0.000196014	Mre11
0	0	0	0.000491186	0.000488208	0.000195879	Cox10
0	0	0	0.000482567	0.000496796	0.000195873	Egr2
0	0.000251716	0	0.00072757	0	0.000195857	Sash3
0	0.000979206	0	0	0	0.000195841	Sumo1
0	0	0	0	0.000977742	0.000195548	Nalcn
0	0	0	0.000977245	0	0.000195449	Rab2a
0	0	0	0	0.000976439	0.000195288	Rassf5
0	0.000794849	0	0.000181144	0	0.000195199	Nsrp1
0	0	0.000975922	0	0	0.000195184	Mdk
0	0	0	0.000974697	0	0.000194939	Itgal
0	0	0.000974214	0	0	0.000194843	Sumo3
0	0.00063896	0.000334879	0	0	0.000194768	Uggt1
0	0	0.000973333	0	0	0.000194667	Gpatch11
0.000289244	0	0	0	0.000683878	0.000194624	Decr2
0	0.000395014	0.000190828	0.000386847	0	0.000194538	Plcg2
0	0	0	0	0.000972095	0.000194419	Hnrnph1
0	0	0	0	0.000971799	0.00019436	Cwf19l2
0	0	0.00097128	0	0	0.000194256	Spryd4
0	0	0	0.000971158	0	0.000194232	Hgsnat
0	0	0	0	0.000969764	0.000193953	Mboat1
0	0	0.000969436	0	0	0.000193887	LOC100910660
0	0	0	0.000969297	0	0.000193859	Lsm8
0	0	0.000968745	0	0	0.000193749	Mrpl35
0	0	0	0	0.00096763	0.000193526	Rfxap
0	0	0.000238847	0.000728	0	0.000193369	Pnliprp1
0	0	0	0.000966822	0	0.000193364	Xiap
0	0	0.000110957	0.000854715	0	0.000193134	Tjp1
0	0	0	0.000964578	0	0.000192916	Ddah1
0.000382751	0	0	0.000580953	0	0.000192741	Adrm1
0	0	0	0	0.000963321	0.000192664	Ttc9c
0	0.000725819	0	0.000236912	0	0.000192546	Acaca
0.000601449	0	0	0.000361116	0	0.000192513	Brd2
0	0	0	0.000961739	0	0.000192348	Fggy
0	0.000554585	0	0	0.000406711	0.000192259	Atosb
0	0	0.000961282	0	0	0.000192256	Dhrs7
0	0	0	0	0.000960318	0.000192064	Ndufa9
0	0	0.000799422	0	0.000159798	0.000191844	Capza2
0	0	0.000679871	0	0.000279331	0.00019184	Notch4
0	0	0	0.000958999	0	0.0001918	Elavl2
0	0	0.000958328	0	0	0.000191666	Irf7
0	0	0.000958173	0	0	0.000191635	Prss36
0	0	0.000146562	0.000808364	0	0.000190985	Slc6a8
0	0	0	0	0.000952994	0.000190599	Inka1
0	0.000196989	0.00056833	0.000186876	0	0.000190439	Selenos
0	0	0.000951479	0	0	0.000190296	Grin2b
0	0	0.000434736	0.000516483	0	0.000190244	Eif5-ps1
0	0	0	0.000948743	0	0.000189749	Cln5
0	0	0.000948712	0	0	0.000189742	Kcnj5
0	0	0.000947631	0	0	0.000189526	Atxn1
0	0	0.000529644	0.000416369	0	0.000189203	Hba-a1
0	0	0.000761346	0.000184263	0	0.000189122	Gabrr2
0	9.13e-05	0.000609491	0.000243643	0	0.000188894	Slc17a3
0.000481025	0.000195862	0	0.000267579	0	0.000188893	Ugp2
0	0	0.00094075	0	0	0.00018815	Vps18
0	0	0	0.000939814	0	0.000187963	Casq1
0	0.000939098	0	0	0	0.00018782	Tubb4b
0	0	0	0.000936531	0	0.000187306	Trnp1
0	0	0	0.000936396	0	0.000187279	Prl8a3
0	0	0.000935866	0	0	0.000187173	Rnls
0	0	0	0.000935686	0	0.000187137	Tnnc2
0	0	0	0	0.000935466	0.000187093	Mrpl49
0	0	0	0.000933145	0	0.000186629	Rpl22
0.000408809	0	0	0.000522836	0	0.000186329	Psph
0	0	0.00050714	0.000424141	0	0.000186256	Slco1a6
0	0	0	0	0.000930679	0.000186136	Zpbp
0	0	0	0	0.000929949	0.00018599	Tasor2
0	0.000549703	0	0.000380106	0	0.000185962	Sdhaf2
0	0	0	0.000929714	0	0.000185943	Klkb1
0	0	0.000464099	0	0.000464484	0.000185716	Arf6
0	0.000342024	0.000207772	0.000378095	0	0.000185578	Grap
0	0	0.000345086	0.000582023	0	0.000185422	Tmem97
0	0	0	0.000927098	0	0.00018542	Pcsk6
0	0	0	0.000927083	0	0.000185417	Ccdc96
0	0	0	0.000925065	0	0.000185013	Tnfsf12
0	0	0	0.000924841	0	0.000184968	Tctn1
0	0	0.000349153	0.000321026	0.000254346	0.000184905	Piezo2
0	0.000922411	0	0	0	0.000184482	Twist2
0	0	0.000922131	0	0	0.000184426	Hsf1
0	0	0.000791092	0.000130648	0	0.000184348	Samd10
0	0.000920421	0	0	0	0.000184084	Hamp
0	0	0	0	0.000920038	0.000184008	LOC103694321
0	0	0	0	0.000918871	0.000183774	Gtf3c5
0	0.000917461	0	0	0	0.000183492	Rabgap1l
0	0	0.000917073	0	0	0.000183415	Pex12
0	0	0.000916976	0	0	0.000183395	Dapk2
0	0	0	0	0.000914887	0.000182977	Pacrgl
0	0	0	0.000914716	0	0.000182943	Gtf2ird1
0	0	0.000785383	0.000126598	0	0.000182396	Slc5a2
0	0	0.000580657	0.000330996	0	0.00018233	Il1b
0	0	0	0	0.00091138	0.000182276	Tmem179
0	0	0.000427604	0	0.00048311	0.000182143	Rhbdl3
0	0	0	0	0.000908967	0.000181793	Enpp6
0	0.000517909	0	0	0.00038764	0.00018111	C6
0	0	0.000905496	0	0	0.000181099	Cyp51
0	0	0	0	0.000904697	0.000180939	Arhgdib
0	0	0.000660733	0.000243868	0	0.00018092	Scamp2
0	0	0.000903653	0	0	0.000180731	Prkaa2
0	0	0.000902788	0	0	0.000180558	Peg3
0	0	0	0.000902681	0	0.000180536	LOC100911030
0	0	0.000902241	0	0	0.000180448	Isoc2b
0	0	0.000241454	0	0.000659381	0.000180167	Rps6ka1
0	0	0	0.000185756	0.000714401	0.000180031	Trdmt1
0	0	0	0.000900065	0	0.000180013	rnf141
0	0	0	0.000682043	0.000217026	0.000179814	Rc3h2
0	0.000161824	0.000736949	0	0	0.000179755	Slc26a2
0	0	0	0	0.000898036	0.000179607	Kdm6b
0	0.000466925	0	0.000430807	0	0.000179546	Car9
0	0	0.000896878	0	0	0.000179376	Elfn2
0	0	0	0.000481791	0.000413634	0.000179085	Lzts1
0.000240397	0	0	0.000654942	0	0.000179068	Dync2h1
0	0	0	0.000894356	0	0.000178871	Selenoi
0	0	0	0.000892862	0	0.000178572	Rbbp9
0.000637032	0	0	0	0.000255607	0.000178528	Gstt2
0	0	0	0.000892026	0	0.000178405	Recql4
0	0	0	0.000503507	0.000387137	0.000178129	Irgm
0	0	0	0.000540937	0.000348412	0.00017787	Apool
0	0.000886644	0	0	0	0.000177329	Nrp1
0	0	0	0.000886365	0	0.000177273	Klf1
0	0.000140418	0	0.00074551	0	0.000177185	Batf
0	0	0.000746039	0.000139336	0	0.000177075	St6galnac4
0	0	0	0	0.000885235	0.000177047	Miga2
0	0	0	0.000884613	0	0.000176923	Cacna1f
0	0	0	0.000884325	0	0.000176865	Car3
0	0	0	0.000883593	0	0.000176719	RGD1559747
0	0.00088357	0	0	0	0.000176714	Fech
0	0	0.000882768	0	0	0.000176554	Pnldc1
0	0	0	0.000879953	0	0.000175991	Slc39a3
0	0	0.000879331	0	0	0.000175866	Ttc38
0	0	0.000878839	0	0	0.000175768	Rpl10a
0	0.000878172	0	0	0	0.000175634	Adam18
0	0	0.000877417	0	0	0.000175483	Ccl3
0	0	0.000877083	0	0	0.000175417	Tmem117
0	0.000288203	0.000588584	0	0	0.000175357	Phf20l1
0	0	0	0.000876359	0	0.000175272	Tigd5
0	0	0.000876173	0	0	0.000175235	Cfap161
0.000874217	0	0	0	0	0.000174843	Unkl
0	0	0.000603119	0.0001	0.000170562	0.000174731	Adam33
0	0	0.00087338	0	0	0.000174676	RGD1561890
0.000457125	0	0.00041611	0	0	0.000174647	Ppm1f
0	0.000154756	0.00036043	0.000357584	0	0.000174554	Ncapd3
0	0	0	0.000872683	0	0.000174537	Rnase12
0	0	0	0.000872549	0	0.00017451	Fut4
0	0	0.000763506	0.000108922	0	0.000174486	Enho
0	0.000531899	0.000340218	0	0	0.000174423	Rps3
0	0	0.00087126	0	0	0.000174252	Smpd1
0	0	0.000440435	7.85e-05	0.000352114	0.000174204	Sybu
0	0	0.000231463	0.000298401	0.000340987	0.00017417	Uhrf2
0	0	0	0.000609333	0.000260951	0.000174057	H2ap
0	0	0	0.000118899	0.000750624	0.000173905	Rdh12
0	0	0	0.000868602	0	0.00017372	Pbrm1
0	0	0	0	0.000868412	0.000173682	Cpne9
0	0	0	0.000868012	0	0.000173602	Uck1
0	0	0	0	0.000867988	0.000173598	Tnfrsf4
0	0	0	0.000867975	0	0.000173595	Klhl26
0	0	0.000449653	0.000299613	0.000118666	0.000173586	Pla2g6
0	0	0.000668424	0	0.000199311	0.000173547	Deup1
0	0.000866722	0	0	0	0.000173344	Hells
0	0.000864902	0	0	0	0.00017298	Kcng2
0	0	0.00012842	0.00045552	0.000280893	0.000172967	Ly96
0	0	0	0.000861412	0	0.000172282	Acot2
0	0	0.000454545	0.000404969	0	0.000171903	Slc37a4
0	0.000858609	0	0	0	0.000171722	Ptprcap
0	0	0	0	0.00085791	0.000171582	Sobp
0	0	0	0.000857644	0	0.000171529	LOC100912209
0	0	0.000856598	0	0	0.00017132	Trip13
0	0	0.000854972	0	0	0.000170994	Peds1
0	0	0.000558917	0	0.000294587	0.000170701	Timeless
0	0	0.000690413	0.000162499	0	0.000170582	Noa1
0.000553901	0	0.000298412	0	0	0.000170463	Pdhx
0	0	0.000274509	0.000577057	0	0.000170313	Mrpl57
0	0	0.00042455	0.00042689	0	0.000170288	Stx17
0	0.000849726	0	0	0	0.000169945	Socs5
0	0	0.000323147	0.000145967	0.000377524	0.000169328	Diaph3
0	0	0.000487976	0.000358495	0	0.000169294	Eny2
0	0	0	0.000846337	0	0.000169267	Hsd17b4
0	0	0	0	0.000846196	0.000169239	Vdr
0	0	0.000120179	0	0.000725567	0.000169149	Psg19
0	0	0	0.000845108	0	0.000169022	S100a4
0	0.000843357	0	0	0	0.000168671	Nrxn3
0	0.000842414	0	0	0	0.000168483	Ppil4
0	0.000424621	0	0.000415767	0	0.000168078	Ibtk
0	0	0.000840007	0	0	0.000168001	Anp32a
0	0	0	0.000839886	0	0.000167977	Tnfrsf25
0	0	0	0.000839241	0	0.000167848	Zdhhc3-ps1
0	0	0	0.000838968	0	0.000167794	Aqp2
0	0	0.000443774	0.000394547	0	0.000167664	Gck
0	0	0	0	0.000838191	0.000167638	Aggf1
0	0	0.000837381	0	0	0.000167476	Slc7a10
0	0	0.000705038	0.000131993	0	0.000167406	Elavl1
0	0	0.000297959	0.000395979	0.000142105	0.000167209	Akap14
0	0	0.000836006	0	0	0.000167201	Cs
0	0	0.000835588	0	0	0.000167118	Hebp2
0	0	0.000832076	0	0	0.000166415	Ceacam3
0	0.000484043	0.000346866	0	0	0.000166182	Prtfdc1
0	0	0.000828519	0	0	0.000165704	Rps14-ps7
0	0.000246188	0	0.000275203	0.000307084	0.000165695	Shoc2
0	0.000828224	0	0	0	0.000165645	Egr1
0	0	0	0.000827131	0	0.000165426	Mpst
0	0	0.000826711	0	0	0.000165342	Phf5a
0	0	0	0.000826318	0	0.000165264	Myh13
0	0	0.000191159	0.000634671	0	0.000165166	Snrpb
0	0	0	0	0.00082544	0.000165088	RGD1359108
0	0.000355016	0	0.000469538	0	0.000164911	Pllp
0	0	0	0.000212845	0.000611585	0.000164886	Jun
0	0.000728583	9.58e-05	0	0	0.00016487	Lrp1
0	0	0	0	0.00082434	0.000164868	Olfml1
0	0	0.000489342	0	0.00033437	0.000164742	Ssbp3
0	0	0.000823602	0	0	0.00016472	Lrrc8a
0	0	0	0	0.000822578	0.000164516	S1pr1
0	0.000298741	0	0.000523112	0	0.000164371	Afg3l2
0	0	0.000278572	0.000542796	0	0.000164274	Agxt2
0	0	0.000705218	0.000114751	0	0.000163994	Foxj1
0	0	0.000819354	0	0	0.000163871	Svs5
0	0	0.00081926	0	0	0.000163852	Cckbr
0.000818179	0	0	0	0	0.000163636	Fas
0	0	0.000118742	0.000697697	0	0.000163288	Fmn1
0	0.000816223	0	0	0	0.000163245	Ikzf2
0	0	0.00024905	0.000565026	0	0.000162815	Rab5c
0	0	0.000814011	0	0	0.000162802	Zfand3
0	0	0	0.000536733	0.00027697	0.000162741	Dlgap3
0	0	0.000813226	0	0	0.000162645	Peli3
0	0	0.000813128	0	0	0.000162626	Rusc2
0	0	7.49e-05	0.000738132	0	0.000162598	Rcor2
0	0	0	0.000811799	0	0.00016236	Dnm2
0	0	0.000811116	0	0	0.000162223	Pou2af3
0	0	0	0	0.000809839	0.000161968	Kcnip2
0	0	0.000809791	0	0	0.000161958	Lyar
0	0	0.000809569	0	0	0.000161914	Slpi
0	0	0	0	0.00080918	0.000161836	Ndrg4
0	0.000411032	0.000396655	0	0	0.000161537	Mfap4
0	0	0	0.000807229	0	0.000161446	Ilf3
0	0.000382221	0.000422109	0	0	0.000160866	Bco1
0	0	0.000365035	0.000438288	0	0.000160665	Dapk1
0	0	0.000802943	0	0	0.000160589	Ppp1cb
0	0	0.000802785	0	0	0.000160557	Xrn2
0	0	0	0.000802736	0	0.000160547	Pik3c2a
0	0	0	0.00080226	0	0.000160452	Bub1
0	0.000802015	0	0	0	0.000160403	Fbl
0	0	0.000800395	0	0	0.000160079	Rpl19
0	0.000800056	0	0	0	0.000160011	Ctnnb1
0	0.000460408	0	0.000339623	0	0.000160006	Slc31a2
0	0	0	0.000798504	0	0.000159701	Kcnma1
0	0	0	0.000798476	0	0.000159695	Zfp37
0	0	0	0.000798157	0	0.000159631	Bhlhe41
0.00029462	0	0.000503421	0	0	0.000159608	Thra
0	0	0.000797785	0	0	0.000159557	Nedd1
0	0	0.000255879	0	0.000540536	0.000159283	Tmem88
0	0	0	0.000795908	0	0.000159182	C15h14orf119
0	0	0	0.000795571	0	0.000159114	Stk24
0	0	0.000795526	0	0	0.000159105	Usp24
0	0	0	0.000794935	0	0.000158987	Rnaseh2b
0	0	0	0	0.000794833	0.000158967	Adipor2
0	0	0.000794611	0	0	0.000158922	Exosc2
0	0	0.000281144	0.000512517	0	0.000158732	Usp49
0	0	0.000792749	0	0	0.00015855	Cyba
0	0	0	0	0.000792545	0.000158509	Fut1
0	0	0	0.000792413	0	0.000158483	Nap1l1
0	0	0	0.000791402	0	0.00015828	Bola3
0	0	0.000791382	0	0	0.000158276	Ubd
0	0	8.28e-05	0	0.000708583	0.000158275	Pde1c
0	0	0.000790742	0	0	0.000158148	Pepd
0	0	0	0.000789633	0	0.000157927	Gpm6a
0	0	0.000290753	0.00049826	0	0.000157803	Cyb5r2
0	0.00046598	0.00032285	0	0	0.000157766	Grk5
0	0	0	0.000788695	0	0.000157739	Kng2l1
0	0	0.000146191	0.000642057	0	0.00015765	Tdo2
0	0	0.000475606	0.000309273	0	0.000156976	Aanat
0	0.000281766	0	0.000503072	0	0.000156968	Wtip
0	0	0.00055837	0	0.000225974	0.000156869	Blnk
0	0	0.000235055	0	0.00054787	0.000156585	Klf13
0	0	0	0.000782582	0	0.000156516	Sesn3
0	0	0.000447875	0.000178856	0.000155043	0.000156355	Mdfi
0	0	0	0.00078116	0	0.000156232	Tcp11l1
0	0	0.000780795	0	0	0.000156159	Unc13b
0	0.000780438	0	0	0	0.000156088	Taldo1
0	0.000574852	0.000205374	0	0	0.000156045	Helz
0	0	0.000305626	0.000474513	0	0.000156028	Crygn
0	0	0	0.000779995	0	0.000155999	Mocos
0	0	0.000492531	0.000286544	0	0.000155815	Slc3a2
0	0	0	0	0.000778934	0.000155787	Ttc30b
0	0	0	0.000778464	0	0.000155693	Adrb2
0	0	0	0.000777652	0	0.00015553	Prkcq
0	0	0	0	0.000777235	0.000155447	Dohh
0	0	0	0.000777117	0	0.000155423	Rubcn
0	0	0.000185542	0.000591164	0	0.000155341	Ccdc24
0	0	0	0.000775102	0	0.00015502	Hid1
0	0	0	0.000775084	0	0.000155017	Msantd4
0.000616641	0	0	0.000158181	0	0.000154964	Akr1e2
0	0	0	0	0.000774666	0.000154933	Ppfia2
0	0	0.00077449	0	0	0.000154898	Ints4
0	0	0	0.000774043	0	0.000154809	Ralyl
0	0	0	0.000773951	0	0.00015479	Insig1
0.000385985	0	0.000387239	0	0	0.000154645	Igsf1
0	0	0	0	0.000772268	0.000154454	Supv3l1
0	0	0	0.000771877	0	0.000154375	Cgn
0	0	0.000771697	0	0	0.000154339	Klhl36
0	0.000353209	0.000416511	0	0	0.000153944	Gemin7
0	0.000371006	0	0.000398492	0	0.0001539	Cstpp1
0	0	0	0.000330216	0.000438922	0.000153828	Rab8a
0	0	0.000769051	0	0	0.00015381	Il6
0	0	0.000435546	0.00033312	0	0.000153733	Ncor2
0	0	0.000768423	0	0	0.000153685	Sdcbp2
0	0	0	0	0.00076842	0.000153684	Akr1b10
0	0	0	0.000768042	0	0.000153608	Rps12l3
0	0	0.000487534	0	0.000276534	0.000152813	Stom
0	0.000762969	0	0	0	0.000152594	Ccn3
0	0	0	0.000762043	0	0.000152409	Ier3
0	0.000269124	0.000362249	0.000128953	0	0.000152065	Palb2
0	0	0	0.00075971	0	0.000151942	Zfp362
0	0	0	0.0007589	0	0.00015178	Hbq1
0	0	0.000757971	0	0	0.000151594	Selenop
0.000757185	0	0	0	0	0.000151437	Atp6v1b1
0	0	0	0	0.000756867	0.000151373	Myh10
0	0	0.000418158	0.000337883	0	0.000151208	Sec22b
0	0	0	0.000756016	0	0.000151203	Hey1
0	0.00075578	0	0	0	0.000151156	Clcn5
0	0.000755349	0	0	0	0.00015107	Eva1c
0	0	0	0	0.000755288	0.000151058	Myo1b
0	0	0	0.000754354	0	0.000150871	Cuzd1
0	0	0.000105671	0.00064833	0	0.0001508	Klhl24
0	0	0	0.000752905	0	0.000150581	Slc6a1
0	0	0.00037439	0	0.00037752	0.000150382	Pdp2
0	0	0.000751456	0	0	0.000150291	Tbl1x
0	0	0.000517442	0.000233438	0	0.000150176	Mphosph6
0.000264236	0	0	0.000486395	0	0.000150126	Tsga10
0	0	0	0	0.000750398	0.00015008	Camsap2
0	0	0	0.000750353	0	0.000150071	Cchcr1
0	0	0	0.000750301	0	0.00015006	Tinag
0	0.000190538	0	0.000559233	0	0.000149954	Slc15a1
0	0	0.000749542	0	0	0.000149908	LOC688390
0	0.000241133	0	0.000508092	0	0.000149845	Cpeb2
0	0	0	0.000748943	0	0.000149789	Ckap5
0	0	0	0.00074828	0	0.000149656	Prkx
0	0	0	0.000746029	0	0.000149206	Sac3d1
0	0	0.000336288	0.000409093	0	0.000149076	RT1-CE12
0.000745045	0	0	0	0	0.000149009	Card9
0	0	0	0.000743671	0	0.000148734	Tmbim1
0	0	0.000390306	0.000353254	0	0.000148712	Cyp2d4
0	0	0	0.000743	0	0.0001486	Cdc123
0	0	0	0	0.000742069	0.000148414	Bbs12
0	0	0	0.000742006	0	0.000148401	Chrna5
0	0	0.000263611	0.000478061	0	0.000148334	Zkscan5
0.000551745	0	0	0.00018927	0	0.000148203	Bax
0	0	0.00037018	0.000370214	0	0.000148079	Folr2
0	0.000234016	0	0.000506052	0	0.000148014	Stx11
0	0	0.0007394	0	0	0.00014788	Tsnax
0	0	0.000739262	0	0	0.000147852	Top2a
0	0	0	0.000738755	0	0.000147751	Ccpg1
0	0	0	0.000738544	0	0.000147709	Pex11g
0	0	0	0.000738197	0	0.000147639	Plek2
0.000737617	0	0	0	0	0.000147523	Eif4g3
0	0.00059832	0	0.000139142	0	0.000147492	Lsm1
0	0.000736612	0	0	0	0.000147322	Htr5a
0	0	0	0	0.000736498	0.0001473	Gabrg3
0	0	0	0.00050038	0.00023588	0.000147252	Fasn
0	0	0.000736135	0	0	0.000147227	Abcd2
0	0	0.000343841	0	0.000392196	0.000147207	Pa2g4
0	0.000519566	0	0.000216362	0	0.000147186	Htr1b
0	0	0	0.000735362	0	0.000147072	Clec2d
0	0	0	0.00073502	0	0.000147004	Grid1
0	0	0	0.000734876	0	0.000146975	Prpf40b
0	0	0.000734556	0	0	0.000146911	LOC100911357
0	0	0.00073445	0	0	0.00014689	Tagln
0	0	0	0.000733561	0	0.000146712	Fbxl22
0	0	0.000733184	0	0	0.000146637	Rev1
0	0	0	0	0.000732659	0.000146532	Gpr107
0	0	0	0.000732236	0	0.000146447	Shc4
0	0	0.000731769	0	0	0.000146354	Pthlh
0	0	0.00073113	0	0	0.000146226	Syne2
0	0	0.000202482	0.000528626	0	0.000146222	Tmem247
0.000245062	0	0.000485378	0	0	0.000146088	Zfp512b
0	0	0.00073014	0	0	0.000146028	Rnf151
0	0	0.000730024	0	0	0.000146005	Tmc8
0	0	0	0.000633952	9.51e-05	0.000145808	Cybrd1
0	0	0.000186735	0.00054138	0	0.000145623	Fnbp4
0	0	0	0.00072747	0	0.000145494	Enpp2
0	0	0.000198568	0.000528463	0	0.000145406	Tcea2
0	0	0	0.000218125	0.000508804	0.000145386	Lamtor3
0	0	0	0.00072659	0	0.000145318	Haus7
0	0	0	0	0.000726363	0.000145273	Washc3
0	0	0	0.000726165	0	0.000145233	Atosa
0	0	0	0	0.000725877	0.000145175	Mbnl2
0	0	0.000725462	0	0	0.000145092	Mgat4b
0	0	0	0.000369071	0.000356168	0.000145048	Decr1
0.000554968	0	0	0	0.000170014	0.000144997	Gata4
0	0	0.000253861	0.000470803	0	0.000144933	Fat4
0	0.000363591	0	0	0.000360647	0.000144848	Snx10
0	0	0.000263308	0.000459607	0	0.000144583	Lmna
0	0	0	0.00072274	0	0.000144548	Hcls1
0	0	0.000722679	0	0	0.000144536	Cdon
0	0	0	0.000722244	0	0.000144449	Vps26a
0	0	0.000348293	0.000108817	0.000265026	0.000144427	Arpp19
0	0.000721685	0	0	0	0.000144337	Rchy1
0	0	0.000202381	0.000518581	0	0.000144192	Tspan31
0	0.00034014	0.000169187	0.000211437	0	0.000144153	Ptrh1
0	0.000546064	0	0.000174054	0	0.000144024	Cby1
0	0.000719473	0	0	0	0.000143895	Acacb
0	0	0.00071918	0	0	0.000143836	Vsig8
0	0	0	0.000718081	0	0.000143616	Rgl2
0	0	0	0.000717566	0	0.000143513	Slc39a5
0	0	0	0.000717341	0	0.000143468	Pdx1
0	0	0	0.000716409	0	0.000143282	Cryaa
0	0	0	0.000716154	0	0.000143231	Las1l
0	0	0	0.000715892	0	0.000143178	Rnf180
0	0	0.000212027	0.000503678	0	0.000143141	Aatk
0	0	0.000505866	0.000209635	0	0.0001431	Stx2
0.000534637	0.000177966	0	0	0	0.000142521	Lrrn3
0	0.000712252	0	0	0	0.00014245	Mmp15
0	0	0.000712092	0	0	0.000142418	Naa60
0	0.000624957	0	8.68e-05	0	0.000142353	Wwox
0	0	0	0.000711553	0	0.000142311	Fhip2a
0	0.000711016	0	0	0	0.000142203	Mfn1
0	0	0	0.000710513	0	0.000142103	LOC680254
0	0	0.000709735	0	0	0.000141947	Ghsr
0.00070927	0	0	0	0	0.000141854	Adgrl1
0	0	0	0.000709103	0	0.000141821	Tdrp
0	0	0.000708277	0	0	0.000141655	RGD1307782
0	0	0	0.00070806	0	0.000141612	P4ha3
0	0	0	0.000707685	0	0.000141537	Fahd1
0	0.000437993	0	0.000269199	0	0.000141438	Slc5a12
0	0	0	0.000706976	0	0.000141395	Homer2
0	0	0	0.000705641	0	0.000141128	Gpr155
0	0	0.000250867	0.000454416	0	0.000141057	Serpinb11
0	0	0.000238924	0	0.000465645	0.000140914	Rhbdd3
0	0	0.000575455	0.000128732	0	0.000140838	Ttc34
0	0.000703166	0	0	0	0.000140633	Pkdcc
0	0	0.000703081	0	0	0.000140616	Rhbdd1
0.000703018	0	0	0	0	0.000140604	Rnf5
0	0	0	0.000701965	0	0.000140393	Kctd2
0	0	0	0	0.000701953	0.000140391	Fam76a
0.000342267	0	0.000210826	0	0.000148285	0.000140276	Tmcc3
0	0	0.000701056	0	0	0.000140211	Pwwp2b
0.000700789	0	0	0	0	0.000140158	Crym
0	0	0.000700261	0	0	0.000140052	Tmem62
0	0	0	0.000698973	0	0.000139795	Dmxl1
0	0.000302718	0	0.000396246	0	0.000139793	Actn2
0	0	0	0	0.000698457	0.000139691	Pex19
0	0	0	0	0.000698289	0.000139658	Abcc1
0	0	0	0.000697393	0	0.000139479	Slc6a13
0	0	0	0.000697301	0	0.00013946	Tp53inp1
0	0	0.000696888	0	0	0.000139378	Nek1
0	0	0	0.000696696	0	0.000139339	Tomm40
0.000596834	0	9.95e-05	0	0	0.000139274	Nr4a3
0	0	0	0.000552358	0.000143908	0.000139253	Taf15
0	0	0	0.000695673	0	0.000139135	Ppm1j
0	0.000695612	0	0	0	0.000139122	Cst6
0	0	0.000200953	0.000494583	0	0.000139107	Sln
0	0	0.000694472	0	0	0.000138894	Trmt10a
0	0	0	0.000268142	0.000426261	0.000138881	Adora3
0	0	0.000693916	0	0	0.000138783	Stmp1
0	0	0.000693316	0	0	0.000138663	Ppp1r14b-ps2
0	0	0.000503861	0.000188906	0	0.000138553	Mus81
0	0	0	0	0.000691766	0.000138353	Vamp5
0	0	0.000180461	0.00051127	0	0.000138346	Atp8b2
0	0	0.000691515	0	0	0.000138303	Zfp142
0	0	0.000689714	0	0	0.000137943	Ppp1r15a
0	0	0.000689093	0	0	0.000137819	Cndp2
0	0	0	0.000688989	0	0.000137798	Rxylt1
0.000600519	0	8.85e-05	0	0	0.000137796	Scaf8
0	0	0	0.000688376	0	0.000137675	Eif2ak1
0	0	0	0.000687949	0	0.00013759	Synj2
0	0	0	0.000687746	0	0.000137549	Vom2r44
0.000687736	0	0	0	0	0.000137547	Bag6
0	0.000686558	0	0	0	0.000137312	Kcng3
0	0	0	0	0.000685322	0.000137064	Gorasp2
0	0	0	0.000685265	0	0.000137053	Tnrc18
0	0	0.00031143	0.000373689	0	0.000137024	Gmpr2
0	0	0.000684486	0	0	0.000136897	Smim22
0	0	0	0.000683778	0	0.000136756	LOC100911962
0	0	0	0.00068277	0	0.000136554	Myorg
0	0.000390074	0.000166382	0	0.000125253	0.000136342	Aip
0	0	0.00068128	0	0	0.000136256	Myo10
0	0	0.000680516	0	0	0.000136103	Cstf3
0	0	0.000141773	0	0.000538492	0.000136053	Akr1d1
0	0	0.000680259	0	0	0.000136052	Styx
0	0	0.000680207	0	0	0.000136041	SIRT2
0	0.000152521	0	0.00052758	0	0.00013602	Tmem209
0	0	0	0.000679218	0	0.000135844	Cuedc2
0	0	0.000677988	0	0	0.000135598	Tmx1
0	0	0.00046291	0.000214049	0	0.000135392	Gucy2e
0	0	0.000676482	0	0	0.000135296	Cul9
0	0.000676418	0	0	0	0.000135284	Iqcc
0	0	0.000675349	0	0	0.00013507	Map3k19
0	0.000427328	0.000247861	0	0	0.000135038	Stk19
0	0	0.000675145	0	0	0.000135029	Acyp1
0	0	0.000674553	0	0	0.000134911	Asic2
0	0	0	0.000201472	0.000473028	0.0001349	Epb41l4a
0	0	0	0.000673666	0	0.000134733	Erbin
0	0	0	0.0006725	0	0.0001345	Elovl2
0	0	0.00067149	0	0	0.000134298	Cln8
0	0	0.000671394	0	0	0.000134279	Atp6v1e1
0	0	0.000305081	0.000365848	0	0.000134186	Ubr3
0.000669304	0	0	0	0	0.000133861	Azgp1
0	0	0.00045031	0	0.00021844	0.00013375	Prl
0	0	0	0.000668633	0	0.000133727	Or6a2
0	0.000492513	0	0.000175996	0	0.000133702	Atad2
0	0	0.000432729	0.00023527	0	0.0001336	Lilrb4
0	0	0	0	0.000667572	0.000133514	LOC100912510
0	0	0	0.000667254	0	0.000133451	Cadps
0	0	0	0.000666062	0	0.000133212	Extl1
0	0	0.000665995	0	0	0.000133199	Ap5s1
0	0	0	0.000665343	0	0.000133069	Setd6
0	0.000665054	0	0	0	0.000133011	Tspan13
0	0	0.000312601	0.000352056	0	0.000132931	Myd88
0	0	0.000664406	0	0	0.000132881	Pik3c2b
0	0	0.000567421	9.48e-05	0	0.000132452	Slc25a37
0	0	0.000282364	0.000379428	0	0.000132358	Gas6
0	0	0	0	0.000661325	0.000132265	Atxn10
0	0.000379474	0	0	0.000281484	0.000132192	Epx
0	0	0.000660584	0	0	0.000132117	Srpx2
0.000462732	0	0	0.000197477	0	0.000132042	Cfap77
0	0	0	0.000659948	0	0.00013199	Il1rl1
0	0	0	0.000659155	0	0.000131831	Slc39a13
0	0	0	0.000287216	0.000371748	0.000131793	Rps15a
0	0	0	0.000658764	0	0.000131753	Vps36
0	0	0	0.000658299	0	0.00013166	Pdzd4
0	0	0.000657538	0	0	0.000131508	Espl1
0	0	0.000655171	0	0	0.000131034	Coasy
0	0	0	0.00031127	0.000343575	0.000130969	LOC100363171
0	0	0.000653972	0	0	0.000130794	Rprml
0	0.000653326	0	0	0	0.000130665	Nmnat3
0	0	0	0	0.000652627	0.000130525	LOC100910996
0	0	0	0.000652544	0	0.000130509	Odf2l
0	0.000652403	0	0	0	0.000130481	Slc6a4
0	0	0	0	0.000652164	0.000130433	Slc9a3
0	0	0.000651941	0	0	0.000130388	Cxcr2
0	0	0.000651206	0	0	0.000130241	Fitm2
0.000538001	0	0.000113147	0	0	0.00013023	Armc5
0	0	0	0.000650165	0	0.000130033	Mfsd14b
0	0	0	0.000649652	0	0.00012993	Txndc9
0	0	0.000649546	0	0	0.000129909	Ep300
0.000649274	0	0	0	0	0.000129855	Dolpp1
0	0	0.000167707	0	0.000480386	0.000129619	Aox1
0	0	0.000648033	0	0	0.000129607	Knstrn
0	0	0.000647979	0	0	0.000129596	Fuca1
0	0	0	0	0.000647613	0.000129523	Tab1
0	0	0.000647416	0	0	0.000129483	Cga
0	0.000458244	0	0.000188951	0	0.000129439	Nrgn
0.000647034	0	0	0	0	0.000129407	Gsk3b
0.000393313	0	0	0.00025311	0	0.000129285	Plac9
0	0	0.00064609	0	0	0.000129218	Prpf6
0	0	0.000645752	0	0	0.00012915	Atp6ap1l
0	0	0	0.000645474	0	0.000129095	H2aj
0	0.000644933	0	0	0	0.000128987	Trim26
0	0	0	0.000644843	0	0.000128969	Xpo5
0	0	0	0.000644636	0	0.000128927	Ccne1
0	0.0006438	0	0	0	0.00012876	Mapk11
0	0	0.000336295	0.000306659	0	0.000128591	Ube2f
0	0	0.000642624	0	0	0.000128525	Prkch
0	0	0	0.000642572	0	0.000128514	Limd1
0	0	0.000642531	0	0	0.000128506	Agmo
0	0	0.000641604	0	0	0.000128321	Cst3
0	0	0	0.000641096	0	0.000128219	Vangl1
0	0	0.00064089	0	0	0.000128178	Tmem9
0	0	0	0.000640172	0	0.000128034	Egflam
0	0	0	0.000639917	0	0.000127983	Wnt11
0	0	0.000639874	0	0	0.000127975	S100a16
0	0	0	0.000639732	0	0.000127946	Mr1
0	0.000639622	0	0	0	0.000127924	Gpalpp1
0	0	0	0.000249604	0.000389372	0.000127795	Bnc1
0	0	0	0.000198272	0.000440333	0.000127721	Psmf1
0	0	0.000638253	0	0	0.000127651	Fam110a
0	0	0.000638223	0	0	0.000127645	Aif1
0	0	0.000638044	0	0	0.000127609	Ephb3
0	0	0.000638001	0	0	0.0001276	Nos2
0	0	0	0.000637157	0	0.000127431	Smim19
0	0	0	0	0.00063698	0.000127396	LOC100360522
0	0.000636755	0	0	0	0.000127351	Parp1
0	0	0	0.000635954	0	0.000127191	Ttc12
0.000635681	0	0	0	0	0.000127136	Rassf6
0	0	0	0	0.00063534	0.000127068	Id1
0	0	0.000635061	0	0	0.000127012	Gnpat
0	0	0	0.000634947	0	0.000126989	Slc22a7
0	0	0	0.000634623	0	0.000126925	Kazn
0	0.000634568	0	0	0	0.000126914	Mylk
0	0	0.000634502	0	0	0.0001269	Fzd8
0	0	0.00047206	0	0.000162285	0.000126869	Tmem223
0	0	0	0.00063364	0	0.000126728	Dpy30
0	0.000285938	0	0.000347675	0	0.000126722	Babam2
0.000632849	0	0	0	0	0.00012657	Wasl
0	0	0.000632597	0	0	0.000126519	Zcchc24
0	0	0	0.000632081	0	0.000126416	Cyp1b1
0	0	0.000631683	0	0	0.000126337	Shox2
0	0	0.00063151	0	0	0.000126302	Gsk3a
0	0	0	0	0.000630414	0.000126083	Ucn
0	0.00028391	0.000345923	0	0	0.000125967	Slc12a5
0	0	0	0.000629731	0	0.000125946	Pcdh15
0	0	0	0	0.000628675	0.000125735	Dtx2
0	0	0.000628355	0	0	0.000125671	Mov10l1
0	0	7.67e-05	0.000551339	0	0.000125601	Tmem181
0	0	0	0.00062707	0	0.000125414	Adamts5
0	0	0.000626844	0	0	0.000125369	Lrrc56
0	0	0	0.000626583	0	0.000125317	Scgb1c1
0	0.000626457	0	0	0	0.000125291	Alpk2
0	0	0	0	0.000626405	0.000125281	Col26a1
0	0	0	0.000625398	0	0.00012508	Rfx7
0	0	0.000461432	0.000163815	0	0.000125049	Atp2b2
0	0	0	0.000381094	0.000243901	0.000124999	Prph2
0	0	0	0.00022966	0.000394993	0.00012493	Wdr81
0	0	0	0.00062441	0	0.000124882	Leng8
0	0	0	0.000623668	0	0.000124734	Cstb
0	0.000623412	0	0	0	0.000124682	Map3k4
0	0	0	0.000623231	0	0.000124646	Lmbrd1
0	0	0.000623058	0	0	0.000124612	Nkx6-1
0	0.000622453	0	0	0	0.000124491	Wapl
0	0	0	0.000622116	0	0.000124423	Zfp689
0	0	0	0.000198929	0.000423109	0.000124408	Rin1
0	0	0	0	0.000621999	0.0001244	Utp4
0	0	0.000377827	0	0.000244002	0.000124366	L3mbtl2
0	0	0.000621272	0	0	0.000124254	Slc22a23
0	0	0	0.000621038	0	0.000124208	Rhoa
0	0	0	0.000620829	0	0.000124166	Cdc23
0	0.000487783	0	0	0.000132279	0.000124012	Dnph1
0	0	0.000162935	0	0.000456592	0.000123905	Siva1
0	0	0	0.000617308	0	0.000123462	Lap3
0	0	0.000616921	0	0	0.000123384	Tal1
0.00041754	0.00019859	0	0	0	0.000123226	Gbe1
0	0	0	0.000615775	0	0.000123155	Plin1
0.000615255	0	0	0	0	0.000123051	Csdc2
0	0	0.000614749	0	0	0.00012295	Nox4
0	0	0	0.000614681	0	0.000122936	Scfd2
0	0	0	0.000614282	0	0.000122856	Fgf18
0	0	0	0.00061298	0	0.000122596	Abca2
0	0	0	0.000173036	0.000439581	0.000122523	Ak1
0	0	0	0	0.000611942	0.000122388	Tnks1bp1
0	0	0.000307057	6.35e-05	0.000241177	0.000122343	Treml1
0	0	0.000354993	0.000256407	0	0.00012228	Ctnnbip1
0	0	0.000460045	0	0.000150349	0.000122079	Cyp2c23
0	0	0	0	0.000610012	0.000122002	Fhip2b
0	0	0	0.000609514	0	0.000121903	Arrdc1
0	0	0	0.000609051	0	0.00012181	Cep68
0	0	0.000609007	0	0	0.000121801	Ccdc107
0	0	0.000174729	0.000434173	0	0.00012178	Prom1
0	0.00037508	0	0	0.000233805	0.000121777	Col18a1
0	0	0	0.000608162	0	0.000121632	Calml3
0	0	0.000607019	0	0	0.000121404	Tmsb15b2
0	0	0	0.000606865	0	0.000121373	MGC93861
0	0	0.000606123	0	0	0.000121225	Prdm5
0	0	0	0.000605734	0	0.000121147	H1f4
0	0	0	0.000604546	0	0.000120909	Pi4k2b
0	0	0.000217412	0.000191579	0.000195386	0.000120875	Galk2
0	0	0	0.000603501	0	0.0001207	Zan
0	0	0.000603353	0	0	0.000120671	Amn1
0	0	0	0	0.000602645	0.000120529	Plaur
0	0	0	0	0.000601941	0.000120388	Hoxa7
0	0	0.000601359	0	0	0.000120272	Nat8f2
0	0	0.000600672	0	0	0.000120134	Dpysl5
0	0	0.000600042	0	0	0.000120008	Polr2k
0	0	0	0.000599727	0	0.000119945	Aen
0	0	0	0.000599623	0	0.000119925	LOC100360470
0	0	0.000599357	0	0	0.000119871	Atp2c2
0	0	0.000124116	0	0.000474337	0.000119691	Irx1
0	0.000597865	0	0	0	0.000119573	Prss47
0	0.000597771	0	0	0	0.000119554	Tnfrsf19
0	0	0.000597493	0	0	0.000119499	Celsr2
0	0	0.000597279	0	0	0.000119456	Rpl35
0	0	0	0	0.000597244	0.000119449	Slurp2
0	0	0.000128456	0.000468734	0	0.000119438	Zfp521
0	0	0	0	0.000596434	0.000119287	Syce1l
0	0	0.00047497	0.00012133	0	0.00011926	Ogfod2
0	0	0	0.000595868	0	0.000119174	Rbm39
0	0	0.000595797	0	0	0.000119159	Serp1
0	0	0	0.000595451	0	0.00011909	Slc27a4
0.000448502	0	0	0.000146734	0	0.000119047	Nfe2
0	0	0	0.000595002	0	0.000119	Taf4b
0	0	0.000594589	0	0	0.000118918	Adat3
0	0	0.000594081	0	0	0.000118816	Med22
0	0	0.000593161	0	0	0.000118632	RGD1306750
0	0	0.000592465	0	0	0.000118493	Cacna1h
[truncated: 2,948 more rows]

## Sheet: Table S4
Supplementary Table S4: SHAP importance values for each gene across five-fold cross-validation in the LightGBM model: individual fold values, mean importance values, and gene names.
Gene name	Log2FC (Median)
Cyp2b1	0.426594
Cyp2j4	0.15948
Cyp3a23-3a1	0.130734
Cyp1a1	0.112173
Cyp1a2	0.109848
Cyp2c6v1	0.108922
Cyp4a3	0.103894
Cyp2c12	0.103495
Cyp2b21	0.0989507
Cyp2e1	0.0885456
Cyp2a1	0.085009
Cyp3a2	0.070738
Cyp4a1	0.0655444
Cyp2a2	0.0578213
Cyp2d2	0.0537813
Cyp2c7	0.0497993
Cyp2c22	0.0497501
Cyp3a18	0.0458451
Cyp2c23	0.0408396
Cyp4f5	0.0402297
Cyp2d1	0.0380896
Cyp2c13	0.0328309
Cyp4f17	0.0325538
Cyp2b3	0.0290586
Cyp2s1	0.0194395
Cyp2c11	0.0186887
Cyp2d3	0.0170044
Cyp1b1	0.0109902
Cyp2j3	0.00521462
Cyp4f4	0.00417127
Cyp2g1	0.00398235
Cyp2j10	0.00222163
Cyp4f1	0.00172343
Cyp4b1	-0.0192285
Cyp3a9	-0.0619102
Cyp2a3	-0.0726435
Cyp2f4	-0.0794189
Cyp4f6	-0.0858187
Cyp2d4	-0.105702
Cyp4v3	-0.106845
Cyp4a8	-0.113539
Cyp2t1	-0.142933
Cyp2u1	-0.192182
Cyp2b12	-0.354012
